# Supplementary material for: ETS family transcriptional regulators drive chromatin dynamics and malignancy in squamous cell carcinomas
Source: eLife. 2015 Nov 21;4:e10870. doi: 10.7554/eLife.10870 (PMC4739765; doi:10.7554/eLife.10870)
Supplement: Supplementary file 1. — DOI: http://dx.doi.org/10.7554/eLife.10870.014 [file elife-10870-supp1.xlsx]

## Sheet: Sheet1
Supplementary Table : Super-enhancers in SCC-SCs
chr	start	end	enhancerRank	gene assignment
chr19	5789453	5852333	1	Malat1, Neat1
chr11	86382872	86467211	2	Mir21
chrX	166423896	166446931	3	Mid1
chr4	88574364	88606561	4	Mir31
chr9	123832298	123854147	5	not annotated
chr7	80669416	80704691	6	Chd2
chr12	8765607	8837119	7	Sdc1
chr4	88684029	88716405	8	Gm12603
chr19	20457970	20499617	9	Anxa1
chr2	98502324	98507553	10	not annotated
chr2	102712546	102755317	11	Cd44
chr8	25505571	25549969	12	1810011O10Rik
chr2	157236433	157291342	13	Src
chr6	125417463	125444745	14	Cd9
chr5	22892223	22941917	15	Mll5
chr9	75249776	75284461	16	Mapk6
chr5	125868676	125887122	17	not annotated
chr12	50484906	50503090	18	Foxg1
chr9	2999938	3038301	19	not annotated
chr19	9054935	9073858	20	Ahnak
chr12	56563367	56594049	21	Nfkbia
chr2	102779907	102800894	22	Cd44
chr3	93308211	93361425	23	S100a11
chr6	147205706	147227202	24	Pthlh
chr19	47762749	47785606	25	Col17a1
chr5	87151488	87188199	26	Tmprss11e
chr8	86710547	86728616	27	D8Ertd738e
chr9	69290222	69320754	28	Anxa2
chr2	60693344	60720516	29	Rbms1
chr11	100138680	100167514	30	Krt17
chr9	106255860	106324009	31	Dusp7
chr8	87499055	87510700	32	Junb
chr5	115938876	115995722	33	Pxn
chr18	20635747	20677333	34	Dsg3
chr13	5858150	5866045	35	Klf6
chr18	12614776	12666529	36	Lama3
chr19	4208824	4257751	37	Ppp1ca
chr8	129047147	129120910	38	Irf2bp2
chr11	98938095	98972242	39	Tns4
chr15	85464578	85515410	40	Mirlet7c-2, Mirlet7b
chr17	39979894	39985823	41	not annotated
chr13	40814011	40833774	42	Tfap2a
chr7	29160158	29171767	43	Zfp36
chr4	140815257	140867684	44	Epha2
chr10	110940356	110993004	45	Phlda1
chr6	67479985	67486459	46	Tacstd2
chr11	69222256	69233463	47	Kdm6b
chr12	77633326	77660171	48	Plekhg3
chr17	71059031	71104872	49	Tgif1
chr17	46992702	47017482	50	Tbcc
chr5	135411775	135443834	51	Cldn4
chr3	95452259	95479680	52	Mcl1
chr6	125357226	125384570	53	Cd9
chr12	81191533	81228203	54	Zfp36l1
chr2	75520359	75543623	55	Nfe2l2
chr2	32722679	32773162	56	Fam129b
chr10	92767954	92780882	57	Elk3
chr1	137787482	137842799	58	Pkp1
chr4	133154450	133177145	59	Sfn
chr13	103666666	103697228	60	Mast4
chr7	80729318	80764518	61	Chd2
chr3	88292702	88326699	62	Lmna
chr19	21345783	21350192	63	Zfand5
chr19	38059388	38115079	64	Myof
chr12	81323672	81374378	65	Actn1
chr11	100247928	100273968	66	Jup
chr5	143575582	143585552	67	Fscn1
chr12	70462500	70489812	68	Arf6
chr5	123580328	123593187	69	not annotated
chr12	85542371	85578585	70	Ptgr2
chr11	98624002	98650778	71	Nr1d1
chr6	31029389	31077217	72	Mir29a
chr12	112790876	112825793	73	Mark3
chr12	8860801	8892615	74	Laptm4a
chr12	70537520	70587335	75	Arf6
chr15	96524690	96541469	76	Slc38a2
chr19	47565549	47590455	77	Obfc1
chr16	30499440	30526698	78	Lsg1
chr6	86474910	86478168	79	not annotated
chr17	6982442	6991823	80	Ezr
chr10	18564295	18581794	81	Perp
chr7	16984358	16992014	82	Zc3h4
chr3	122081951	122125179	83	Bcar3
chr17	71181605	71202931	84	Tgif1
chr2	167586771	167627043	85	Cebpb
chr1	195334286	195349128	86	Mir205
chr16	30047553	30071225	87	Hes1
chr6	97243026	97266941	88	Uba3
chr3	122151390	122224806	89	Bcar3
chr15	101156989	101170450	90	Krt80
chr18	61785326	61801246	91	Csnk1a1
chr11	94931012	94959979	92	Itga3
chr1	88330516	88339837	93	Ptma
chr12	86812632	86839001	94	Fos
chr12	74995892	75026372	95	Hif1a
chr2	13325929	13338525	96	Vim
chr5	32423239	32443778	97	Fosl2
chr14	47969413	47997956	98	Lgals3
chr13	38236590	38255220	99	Dsp
chr6	86534662	86559928	100	Mxd1
chr5	58105260	58115639	101	Pcdh7
chr10	96079506	96096030	102	Btg1
chr5	124479285	124502904	103	Vps37b
chr1	156917680	156946847	104	Ier5
chr16	55818998	55823402	105	Nfkbiz
chr12	8504690	8528748	106	Rhob
chr1	155021708	155054991	107	Lamc2
chr14	21623776	21666394	108	Plau
chr13	81022624	81026197	109	not annotated
chr15	96114924	96118698	110	not annotated
chr19	40306627	40344446	111	Pdlim1
chr18	70384112	70414309	112	Dynap
chrX	73077536	73092116	113	Pls3
chr5	20252131	20260656	114	Phtf2
chr16	76370988	76380858	115	Nrip1
chr8	37226615	37253287	116	D8Ertd82e
chr15	59341481	59387735	117	Nsmce2
chr12	53703315	53706263	118	not annotated
chr9	43581321	43608725	119	Pvrl1
chr14	73768810	73797812	120	Itm2b
chr14	100022961	100036684	121	Klf5
chr6	34661726	34700802	122	Cald1
chr12	106221818	106246955	123	Glrx5
chr19	42194237	42219125	124	Avpi1
chr18	50171002	50198345	125	Tnfaip8
chr8	33310725	33332604	126	Nrg1
chr17	34256465	34260281	127	Brd2
chr17	27683431	27699241	128	Hmga1
chr5	65194575	65204568	129	Klf3
chr1	129103633	129154282	130	Mgat5
chr1	158536334	158552533	131	Abl2
chr10	94006606	94024641	132	Tmcc3
chr2	17977650	17987632	133	Mllt10
chr15	63828822	63866103	134	Fam49b
chr12	88164339	88178067	135	Irf2bpl
chr1	184436362	184465725	136	Capn2
chr11	74639785	74662256	137	Mettl16
chr19	5429660	5451375	138	Fosl1
chr9	41386419	41397555	139	Mir125b-1
chr5	145045388	145079931	140	Bri3
chr6	72478670	72502946	141	Capg
chr10	59361800	59384428	142	Ddit4
chr7	82786309	82828421	143	Akap13
chr6	140563054	140583260	144	Aebp2
chr16	92609057	92631742	145	Runx1
chr15	98859914	98864598	146	Tuba1c
chr19	46573886	46599330	147	Trim8
chr1	154973167	154988690	148	Lamc2
chr8	25626948	25635863	149	1810011O10Rik
chr16	92676657	92699067	150	Runx1
chr11	61488495	61522380	151	Fam83g
chr19	47802893	47806504	152	Sfr1
chr8	87180173	87192236	153	Ier2
chr10	80591627	80609938	154	Map2k2
chr11	62362899	62365733	155	Ubb
chr5	136408339	136439224	156	Ywhag
chr14	99697896	99704447	157	Klf5
chr12	110030321	110033549	158	Yy1
chr10	6367468	6373844	159	Mthfd1l
chr6	108608159	108613952	160	Bhlhe40
chr1	58767565	58784583	161	Cflar
chr3	102933590	102952083	162	Bcas2
chr6	129179536	129188589	163	Clec2d
chr10	13286518	13317043	164	Aig1
chr12	88223220	88238768	165	Irf2bpl
chr5	103785330	103806704	166	Ptpn13
chr4	88769075	88775238	167	Gm12603
chr3	90378291	90402385	168	S100a3
chr12	70637763	70643521	169	Sos2
chr6	134871783	134879581	170	Cdkn1b
chr1	69479775	69516792	171	Ikzf2
chr11	70002432	70024213	172	Slc16a13
chr4	139128785	139156091	173	Iffo2
chr14	26276656	26296725	174	Zmiz1
chr6	52165959	52175584	175	not annotated
chr6	135312775	135315848	176	Emp1
chr2	28370412	28385841	177	Ralgds
chr4	33333609	33349375	178	Pnrc1
chr6	98975782	98985607	179	Foxp1
chr16	23982594	23998021	180	Bcl6
chr9	78326636	78337022	181	Eef1a1
chr18	61714070	61718255	182	Csnk1a1
chr4	94716696	94721233	183	Jun
chr10	120040936	120073053	184	Hmga2
chr1	162964062	162968055	185	Gas5
chr11	7679706	7700169	186	Igfbp3
chr15	36721486	36724416	187	Ywhaz
chr18	32779693	32809735	188	Wdr36
chr13	3886190	3893237	189	Net1
chr19	4419440	4441904	190	Rhod
chr19	55292987	55333414	191	Acsl5
chr7	19886105	19918119	192	Vasp
chr1	161969639	161991485	193	4930523C07Rik
chr10	44434825	44453589	194	Prdm1
chr11	100059819	100070971	195	Krt17
chr7	71069638	71083963	196	Klf13
chr10	98723797	98729552	197	Dusp6
chr5	20207417	20229117	198	Phtf2
chr8	73221999	73224560	199	Jund
chr12	4597029	4607359	200	Itsn2
chr8	129350545	129377137	201	Tomm20
chr2	72816376	72820848	202	Sp3
chr12	57879950	57906490	203	Pax9
chr17	7028545	7040553	204	Ezr
chr18	75521967	75551748	205	Smad7
chr4	56612148	56656844	206	not annotated
chr2	145647871	145698653	207	Naa20
chr4	128709606	128760014	208	Ak2
chr9	40555007	40607503	209	Hspa8
chr15	101804335	101814818	210	Krt79
chr14	106289581	106298266	211	Spry2
chr4	125917531	125938067	212	Mtap7d1
chr12	87297511	87353814	213	Ttll5
chr12	111925911	111941815	214	Hsp90aa1
chr9	43110839	43135227	215	Trim29
chr11	98793895	98806156	216	Top2a
chr15	38381800	38403601	217	Azin1
chr17	35931771	35956917	218	Ier3
chr8	82065608	82087029	219	Abce1
chr12	17546613	17554611	220	Odc1
chr1	135989043	136011471	221	Btg2
chr19	6291923	6321932	222	Cdc42bpg
chr6	135199934	135216814	223	Pbp2
chr10	21546570	21573702	224	Sgk1
chr2	61122903	61149386	225	Rbms1
chr10	119908431	119914034	226	Hmga2
chr11	117793171	117825330	227	Socs3
chr7	26052177	26066310	228	Pafah1b3
chr19	10005423	10029787	229	Fth1
chr8	67093908	67123713	230	Sc4mol
chr5	136353780	136369827	231	Ywhag
chr7	87325611	87353861	232	Sema4b
chr12	74879405	74920074	233	Hif1a
chr19	3767143	3769477	234	Suv420h1
chr6	108392461	108408364	235	Bhlhe40
chr1	163825666	163856469	236	Suco
chr19	47386044	47390997	237	Sh3pxd2a
chr7	29586687	29606683	238	Hnrnpl
chr9	123110099	123134497	239	Cdcp1
chr11	115806303	115832496	240	Itgb4
chr12	53792965	53804503	241	Arhgap5
chr9	70044602	70078254	242	Myo1e
chr5	3321543	3344899	243	Cdk6
chr16	22153314	22164195	244	Igf2bp2
chr9	66872862	66903093	245	Tpm1
chr19	21172745	21202070	246	Zfand5
chr3	123135009	123156040	247	Prss12
chr10	79533495	79570310	248	Gpx4
chr6	91425716	91441228	249	Tmem43
chr18	24243550	24276320	250	Ino80c
chr15	77628566	77669660	251	Myh9
chr8	33116624	33122008	252	Nrg1
chr16	55522020	55560216	253	Nfkbiz
chr14	79914705	79935768	254	Sugt1
chr11	107309154	107332170	255	Pitpnc1
chr12	101422019	101426557	256	Calm1
chr11	20007962	20017595	257	Actr2
chr6	47728292	47739275	258	Pdia4, Mir704
chr11	96145349	96157209	259	Hoxb7
chr2	75595251	75615971	260	Nfe2l2
chr7	87907381	87934704	261	Iqgap1
chr12	78179794	78201414	262	Gpx2
chr9	78023405	78037884	263	Gsta4
chr11	101502582	101519571	264	Nbr1
chr16	87598202	87636236	265	Bach1
chr8	4677022	4679032	266	Zfp958
chr2	102819433	102822695	267	not annotated
chr6	50327248	50341519	268	Osbpl3
chr2	84887731	84909344	269	Tnks1bp1
chr19	38030161	38044574	270	Myof
chr15	61125525	61132439	271	Myc
chr2	35111789	35125913	272	Gsn
chr17	28388326	28417626	273	Ppard
chr1	137740478	137765344	274	Pkp1
chr11	70384249	70400354	275	Mink1
chr2	30562944	30575463	276	Mir3089
chr8	93918151	93936102	277	Fto
chr12	92825927	92828450	278	not annotated
chr10	127023033	127047169	279	Lrp1
chr1	170358798	170366056	280	Pbx1
chr7	150807533	150818400	281	Tnfrsf26
chr8	34766746	34785141	282	Gsr
chr3	65725983	65734218	283	Ccnl1
chr11	113058725	113076875	284	2610035D17Rik
chr6	17428966	17456269	285	Met
chr6	24643975	24658116	286	Wasl
chr1	72272057	72301729	287	Xrcc5
chr8	10575147	10590589	288	Abhd13
chr13	115425686	115446220	289	Fst
chr19	53523386	53536416	290	5830416P10Rik
chr11	96828280	96841322	291	Sp2
chr6	86268119	86276299	292	Tgfa, Fam136a
chr11	19819849	19833504	293	Spred2
chr2	72118722	72127430	294	B230120H23Rik
chr6	122760196	122776638	295	Foxj2
chr19	53385988	53400301	296	Mxi1
chr2	60047172	60050536	297	March7
chr10	93967878	93988993	298	Tmcc3
chr1	173399481	173409052	299	F11r
chr6	142286800	142290387	300	Golt1b
chrX	18735149	18745806	301	Mir221, Mir222
chr5	66933471	66957350	302	Apbb2
chr1	34177386	34221605	303	Bag2
chr9	63553839	63596241	304	Smad3
chr1	158588117	158609930	305	Fam20b
chr6	120113190	120142832	306	Wnk1
chr1	30929290	30934949	307	Phf3
chr1	13362133	13364680	308	Ncoa2
chr6	38482676	38485523	309	1110001J03Rik
chr11	87964826	88001764	310	Mrps23
chr19	46422849	46438802	311	Actr1a
chr9	110583499	110613277	312	Ccdc12
chr2	136743098	136747599	313	Mkks
chr4	88643828	88649554	314	Gm12603
chr11	67358288	67377724	315	Gas7
chr6	31165821	31172142	316	2210408F21Rik
chr13	5801806	5804252	317	Klf6
chr1	137652248	137676447	318	Phlda3
chr11	95263777	95278269	319	Spop
chr2	129230733	129247236	320	Il1b
chr7	136906330	136909216	321	not annotated
chr10	12587291	12614213	322	Stx11
chr8	119850361	119868943	323	4933407C03Rik
chr9	31086933	31089590	324	Aplp2
chr9	54485950	54496948	325	Acsbg1
chr8	109131662	109156780	326	Cdh1
chr17	21668937	21674844	327	Zfp52
chr16	95895614	95907603	328	Ets2
chr13	5839890	5845448	329	Klf6
chr19	5013201	5019620	330	Mrpl11
chr5	99370176	99379868	331	Prkg2
chr6	22891636	22896904	332	Ptprz1
chr5	91501492	91513024	333	Ereg
chr5	113566428	113586767	334	2900026A02Rik
chr8	46010040	46024096	335	Fat1
chr3	10272743	10293319	336	Impa1
chr12	113355773	113371830	337	Mir203
chr17	66069512	66093866	338	Rab31
chr2	170132962	170147596	339	not annotated
chr5	91095374	91136124	340	Cxcl5, Ppbp, Pf4, Cxcl3
chr12	88116716	88143512	341	not annotated
chr5	91304580	91311586	342	Cxcl1, Cxcl2
chr4	46455634	46466208	343	Anp32b
chr19	32830025	32835318	344	Atad1
chr16	95920262	95930692	345	Ets2
chr2	147529377	147545525	346	not annotated
chr14	69884958	69905407	347	Slc25a37
chr2	129071885	129090151	348	Il1a
chr12	86791194	86797266	349	Fos
chr4	118774558	118799157	350	Slc2a1
