# Supplementary material for: ETS family transcriptional regulators drive chromatin dynamics and malignancy in squamous cell carcinomas
Source: eLife. 2015 Nov 21;4:e10870. doi: 10.7554/eLife.10870 (PMC4739765; doi:10.7554/eLife.10870)
Supplement: Supplementary file 2. — DOI: http://dx.doi.org/10.7554/eLife.10870.015 [file elife-10870-supp2.xls]

chr	start	end	enhancerRank	assignment
chr11	86381972	86466880	1	Rps6kb1:Tubd1:Vmp1:Mir21:Ptrh2:Cltc
chr4	88566729	88624162	2	Ifne:Mir31
chr19	5796557	5811914	3	Ltbp3:Scyl1:Malat1:Neat1:Frmd8
chr19	5830830	5850201	4	Malat1:Neat1:Frmd8:Slc25a45:Tigd3:Dpf2
chr5	135411544	135465802	5	Wbscr28:Cldn13:Wbscr27:Cldn4:Cldn3:Wbscr25:Abhd11:2010001M06Rik:Stx1a
chr1	129102938	129158363	6	Mgat5
chr8	25529033	25549515	7	1810011O10Rik
chr4	88685207	88719393	8	Gm12603
chr6	147190170	147227432	9	E330012B07Rik:Pthlh
chr3	93305878	93343231	10	Tchhl1:S100a11:S100a10
chr5	87156461	87213179	11	Tmprss11e:Ythdc1
chr6	147334767	147376043	12	Ccdc91
chr19	9055623	9073392	13	Eml3:Mta2:Tut1:Eef1g:Ahnak
chr12	70516082	70576541	14	Arf6:5830428M24Rik
chr10	120043711	120066100	15	intergenic
chr16	93366944	93382813	16	1810053B23Rik:Mir802:1700029J03Rik
chr13	40812809	40833675	17	Tfap2a
chr12	50476248	50502989	18	Foxg1:3110039M20Rik
chr19	20461485	20501642	19	Anxa1:1500015L24Rik
chr13	38235714	38255639	20	Dsp:Snrnp48
chr19	40310068	40345793	21	Cyp2c70:Pdlim1:Sorbs1
chr19	47762234	47786094	22	Slk:Col17a1:Sfr1:Wdr96
chr15	101146678	101170963	23	Nr4a1:9430023L20Rik:6030408B16Rik:Krt80:Mir1941
chr7	80677662	80704722	24	Chd2:1810026B05Rik
chr1	195333655	195352854	25	Mir205
chr13	5836268	5869337	26	1700016G22Rik:Klf6
chr9	75255000	75283380	27	Mapk6:4933433G15Rik:Leo1
chr6	125415008	125454578	28	Cd9:Vwf
chr10	110943881	110976836	29	Nap1l1:Gm5176:Phlda1:4933440J02Rik
chr2	157232156	157256118	30	Manbal:Src
chr6	125359398	125384615	31	Tnfrsf1a:Plekhg6:Cd9
chr18	20634687	20677388	32	Dsg4:Dsg3:Dsg2
chr9	69278989	69315845	33	Narg2:Anxa2:Mir3109
chr18	61785196	61801874	34	Csnk1a1:Gm20748:Mir143hg:Mir145:Mir143:Il17b
chr19	38077456	38114875	35	Myof:Cep55
chr11	98938595	98972396	36	Igfbp4:Tns4:Ccr7
chr2	102779801	102800902	37	Cd44
chr2	102707699	102741682	38	Cd44
chr17	71059591	71106114	39	Dlgap1
chr10	18566059	18597314	40	4930444F02Rik:Perp
chr10	111274151	111312431	41	Gm20758
chr6	86534808	86561644	42	1600020E01Rik:Asprv1:Mxd1
chr10	92766420	92780803	43	Elk3:Gm17745
chr1	158520365	158551161	44	Abl2:Tor3a
chr13	115408799	115472709	45	4930544M13Rik
chr11	69222357	69233069	46	Chd3:Cyb5d1:Lsmd1:Tmem88:Kdm6b:Dnahc2
chr10	13284783	13316776	47	Fuca2:Pex3:Adat2
chr18	32783706	32809940	48	4930455D15Rik
chr6	142279897	142301446	49	Slco1a5:Iapp:Pyroxd1:Recql:Golt1b
chr7	25140643	25158409	50	Zfp94:Tescl:Lypd5:Kcnn4:Smg9
chr1	156897775	156938533	51	Ier5:Mr1
chr13	46001523	46020791	52	Atxn1
chr13	103684592	103697199	53	Mast4
chr15	85465064	85513167	54	AU022754:Mirlet7c-2:Mirlet7b
chr6	128946607	128963776	55	Clec2g:Gm15987:BC064078:Clec2f:Klrb1f
chr1	99925812	99936302	56	Pam:B230216N24Rik
chr7	16791785	16797164	57	Slc8a2:Meis3:Dhx34:C5ar2:C5ar1
chr18	12619776	12677799	58	Lama3
chr18	50169818	50195654	59	Dmxl1:Tnfaip8
chr5	124475451	124502869	60	Hip1r:Vps37b:Abcb9
chr19	47565529	47590590	61	Sh3pxd2a:Obfc1:Gm19557
chr8	109232765	109278315	62	Cdh1:Tango6
chr8	109292686	109346092	63	Tango6:Has3
chr12	8759806	8794299	64	Pum2:Sdc1
chr2	60693428	60719256	65	Rbms1
chr15	74754083	74768375	66	2010109I03Rik:Ly6e:Ly6i
chr11	100138669	100167448	67	Krt16:Krt17:Krt42:Eif1:Gast:Hap1
chr6	50318536	50358010	68	Osbpl3
chr18	14931844	14953631	69	Psma8:Taf4b
chr5	125872034	125889774	70	Ubc:Dhx37:Bri3bp
chr5	66933445	66981486	71	Apbb2
chr1	88330461	88346686	72	Nmur1:1700019O17Rik
chr2	61122890	61149918	73	intergenic
chr7	29161855	29168472	74	Supt5:Rps16:AF357399:Plekhg2:Zfp36:Med29:Paf1:Samd4b
chr1	137787841	137838941	75	Tnnt2:Pkp1:Igfn1
chr2	9058799	9064309	76	1700061F12Rik
chr11	70003044	70023206	77	Clec10a:Slc16a11:Slc16a13:Bcl6b:Mir497:Mir195:0610010K14Rik:Rnasek:Alox12
chr11	20365716	20378655	78	intergenic
chr13	103615447	103671482	79	Mast4
chr9	116081947	116133391	80	Tgfbr2
chr11	94933836	94963408	81	Samd14:Pdk2:Itga3:Dlx3:Dlx4:A730090H04Rik
chr2	84473536	84491553	82	Ctnnd1:Gm13718:2700094K13Rik:Tmx2:Med19:Zdhhc5
chr1	138298134	138307562	83	9230116N13Rik:Ddx59
chr4	122545477	122563167	84	Ppt1:Cap1
chr8	25626489	25635528	85	Ido2
chr8	46009875	46023146	86	Fat1
chr2	13325921	13338339	87	Cubn
chr1	69474615	69516860	88	intergenic
chr1	10243402	10251955	89	Arfgef1
chr17	6982511	6991279	90	Sytl3:Ezr
chr2	124673733	124687948	91	intergenic
chr5	76222654	76228803	92	intergenic
chr11	103197761	103212418	93	Arhgap27:Gm11648:Plekhm1
chr16	92609931	92628486	94	Runx1
chr6	120988803	121036355	95	Mical3
chr16	55754502	55790636	96	Nfkbiz:Nxpe3
chr16	95880456	95907476	97	Ets2
chr4	63833502	63838482	98	intergenic
chr6	122240773	122247969	99	Mug-ps1:Klrg1:M6pr:Phc1
chr16	32640522	32689510	100	Tfrc:Tnk2:Gm10818:Muc4
chr12	31742209	31768926	101	Fam110c
chr1	163825684	163852292	102	Suco:4930558K02Rik:Pigc
chr5	22922529	22942557	103	5031425E22Rik:Mll5
chr4	88770648	88775097	104	Gm12603:Mtap
chr3	123134449	123162553	105	Mettl14:Prss12:Snhg8:Snora24
chr11	107277743	107319427	106	Pitpnc1:Psmd12
chrX	73070105	73091496	107	Pls3
chr8	119850196	119869065	108	Cmip
chr16	38389189	38407650	109	Maats1:Cox17:Popdc2:Pla1a:Adprh
chr4	133154344	133182471	110	Nr0b2:Gpatch3:Gpn2:Sfn:Zdhhc18:Pigv
chr3	102928229	102951905	111	Ampd1:Dennd2c:Bcas2
chr8	87499482	87510083	112	Mast1:Rtbdn:Rnaseh2a:Prdx2:Junb:Hook2:Best2:Asna1:2310036O22Rik
chr18	20155240	20160336	113	Dsc3:Dsc2
chr18	24259993	24276421	114	Ino80c
chr5	73935875	73970122	115	Dcun1d4:Lrrc66
chr10	59362931	59381975	116	Micu1:Dnajb12:Ddit4
chr3	92381613	92401322	117	Ivl:Smcp:Lce6a:Lce1a1
chr6	98969715	98985325	118	Foxp1
chr17	44674208	44692505	119	Runx2
chr17	46992642	47018156	120	Gltscr1l:Tbcc:Prph2:Ubr2
chr12	56094554	56121341	121	Baz1a:2700097O09Rik
chr2	30555461	30575423	122	Mir3089
chr4	128515447	128543759	123	Zfp362:Trim62
chr15	74448023	74455236	124	Bai1:Mroh4:Arc
chr7	73503517	73525003	125	Lrrk1:Aldh1a3
chr7	73721208	73746859	126	Asb7
chr1	161969040	161991715	127	4930523C07Rik:4930562F07Rik:Tnn
chr7	87907021	87935477	128	Iqgap1
chr7	56171833	56176199	129	E2f8:Nav2
chr8	120264655	120272857	130	Hsd17b2:Mphosph6
chr7	89145032	89173818	131	Bnc1:Gm20744
chr10	127026995	127044337	132	Lrp1:Stat6
chr16	30499974	30526623	133	Tmem44:Lsg1
chr9	116925395	116930796	134	Rbms3
chr19	38023532	38063671	135	Myof
chr4	130178798	130194269	136	Nkain1:Pum1
chr9	41995219	42018151	137	4930546K05Rik:Sc5d
chr12	88164529	88177652	138	Irf2bpl
chr12	3318683	3330626	139	Rab10:Kif3c
chr19	47055743	47063149	140	Nt5c2:Ina:Pcgf6
chr7	53054129	53058883	141	Sult2b1:Lmtk3:Cyth2:Kcnj14:Grwd1:Grin2d
chr1	170355699	170378689	142	Pbx1
chr1	137740465	137766473	143	Tnni1:Lad1:Tnnt2:Pkp1
chr16	11425969	11476654	144	Snx29
chr11	100248209	100274066	145	Gast:Hap1:Jup:Leprel4:Fkbp10:Nt5c3b:Klhl10:Klhl11
chr15	53728461	53733458	146	Samd12
chr10	111057148	111075695	147	4933440J02Rik
chr1	79408815	79430850	148	Scg2
chr10	13403087	13408616	149	Aig1
chr3	122064920	122109244	150	Bcar3
chr15	63820954	63865824	151	Fam49b
chr16	97890630	97914751	152	Ripk4
chr12	35884778	35910630	153	Mir680-3
chr1	92945030	92953919	154	Lrrfip1
chr7	74628818	74649394	155	Lrrc28
chr5	20250883	20260652	156	Magi2:Phtf2
chr9	40588024	40608863	157	Clmp:Hspa8
chr7	16984157	16992076	158	Sae1:Zc3h4:Tmem160:Npas1
chr14	47969913	47998009	159	Mapk1ip1l:Lgals3:Dlgap5
chr6	128788365	128794894	160	Klrb1c:Klrb1b:BC035044:Clec2i
chr5	103785797	103796332	161	intergenic
chr6	145913880	145942252	162	Sspn
chr1	195368085	195396497	163	Mir205
chr5	139665409	139673926	164	Heatr2:Sun1
chr11	55136893	55173158	165	Fat2:Sparc
chr15	59342151	59381656	166	Nsmce2
chr8	129352189	129375324	167	intergenic
chr3	70606548	70611138	168	Gm6634
chr1	132657386	132673598	169	Pfkfb2:Yod1:AA986860:Fcamr:Pigr
chr19	53524096	53536386	170	5830416P10Rik
chr12	70462679	70487574	171	Nemf:Arf6
chr9	43575914	43596544	172	Pvrl1
chr5	118874564	118909708	173	intergenic
chr7	150810085	150818257	174	Cars:Tnfrsf26:Tnfrsf22:Tnfrsf23
chr10	21549408	21573515	175	Sgk1
chr10	67701870	67712400	176	Arid5b
chr10	74555441	74584658	177	Rab36:Bcr
chr16	97957534	98001659	178	Ripk4:Prdm15
chr8	89288826	89304014	179	Lonp2:Siah1a:Gm10638
chr10	92580935	92608724	180	Cdk17:Mir1931
chr11	70384813	70399747	181	Psmb6:Pld2:Mink1:Chrne:4930544D05Rik
chr3	90378651	90402626	182	S100a14:S100a16:S100a2:S100a3:S100a4:S100a5:S100a6
chr18	66628854	66637378	183	Pmaip1:Gm9926
chr10	6364798	6372721	184	Mthfd1l:Plekhg1
chr11	98624316	98644815	185	Med24:Thra:Nr1d1:Msl1:Gm12359:Casc3
chr7	19902287	19912570	186	Vasp:Ppm1n:Rtn2:Fosb:Ercc1:Cd3eap:Ppp1r13l
chr1	168852951	168876788	187	Gm16701
chr19	21177899	21194143	188	intergenic
chr1	12609543	12614406	189	Gm17644
chr16	55817950	55822219	190	Nfkbiz:Nxpe3
chr6	86022163	86046243	191	Add2
chr9	106255598	106280499	192	Poc1a:Dusp7
chr12	70602546	70615211	193	5830428M24Rik
chr4	40785154	40794587	194	B4galt1:Mir5123
chr6	70722772	70740911	195	Rpia
chr10	92804828	92833673	196	Elk3:Gm17745
chr4	123248953	123314546	197	Macf1
chr12	81197986	81216732	198	Zfp36l1:2310015A10Rik
chr1	134188586	134192749	199	Lemd1:Klhdc8a:Nuak2
chr19	53479242	53496732	200	Mxi1:Smndc1:5830416P10Rik
chr10	98838116	98860458	201	intergenic
chr11	76715566	76738867	202	Tmigd1:Blmh
chr7	120290421	120296984	203	4930543E12Rik
chr10	94007339	94019720	204	Tmcc3
chr7	82786266	82806393	205	Akap13
chr2	32738506	32773652	206	Stxbp1:Fam129b:Lrsam1:Rpl12:Snora65
chr5	99274065	99275326	207	1700007G11Rik:Bmp3
chr6	86268055	86275768	208	Tgfa:Fam136a:Snrpg
chr10	92646929	92658532	209	Cdk17:Mir1931
chr12	8497828	8529882	210	Rhob:Slc7a15
chr5	143573953	143585234	211	Tnrc18:Fbxl18
chr10	126580376	126587540	212	Os9:B4galnt1:Slc26a10:Arhgef25:Dtx3:F420014N23Rik:Pip4k2c
chr8	129055818	129081369	213	Irf2bp2
chr9	41386094	41393144	214	Mir100:Mirlet7a-2:2610203C20Rik:Mir125b-1
chr11	95263266	95278428	215	Fam117a:Slc35b1:Spop
chr10	66548379	66569297	216	Reep3:Jmjd1c
chr7	119117633	119130482	217	Usp47
chr14	100013505	100037407	218	intergenic
chr6	131265618	131273710	219	Magohb:Styk1:Ybx3
chr14	99977330	99999016	220	intergenic
chr2	21863142	21865480	221	intergenic
chr3	10258629	10280614	222	Fabp12:Impa1
chr2	58333141	58339387	223	Acvr1
chr13	3772292	3782530	224	Calml3
chr12	77636697	77657912	225	Mir5135:Plekhg3:AI463170:Sptb
chr18	43962981	43987238	226	Scgb3a2:Gm94
chr15	96522799	96539742	227	Slc38a1:Slc38a2
chr6	37401205	37416351	228	Creb3l2
chr6	54007481	54047391	229	Chn2
chr17	35726642	35738771	230	Cdsn:2300002M23Rik:Gm9573:Dpcr1:Sfta2
chr1	108753609	108762846	231	Serpinb5
chr5	36716625	36726144	232	Sorcs2
chr6	135268792	135276833	233	Pbp2:Emp1
chr2	22615628	22626685	234	Apbb1ip
chr6	135010230	135021146	235	Ddx47:Gprc5a:Gprc5d
chr1	194964790	194991361	236	Diexf:Irf6:A130010J15Rik:Traf3ip3
chr6	95996467	96022132	237	Fam19a1
chr10	44434300	44451651	238	intergenic
chr9	122005783	122017817	239	Snrk
chr7	86409916	86481375	240	Abhd2:Rlbp1
chr2	136741437	136753887	241	Mkks:Slx4ip
chr15	101797885	101811366	242	Krt4:Krt79:Krt78:Krt8:Krt18
chr8	129589880	129637348	243	Pard3
chr16	25377116	25390041	244	Tprg
chr13	116776768	116788259	245	intergenic
chr1	69727288	69733711	246	Ikzf2
chr15	61125016	61132701	247	intergenic
chr8	33313003	33331625	248	Gm8179
chr10	59038447	59042499	249	Mcu
chr11	87918172	87938263	250	Vezf1:2210416O15Rik:Cuedc1
chr3	126616533	126638689	251	Ank2
chr8	25675464	25691708	252	Ido2:Ido1:Adam18
chr15	74820136	74831479	253	Ly6e:Ly6i:Ly6a:Ly6c1
chr2	75594872	75611379	254	intergenic
chr1	154956647	154979031	255	Nmnat2:Lamc2
chr2	165144378	165149166	256	Slc35c2:Elmo2:Zfp663
chr11	110275223	110311754	257	Map2k6
chr15	25554844	25584393	258	Myo10
chr15	90437683	90455506	259	Cpne8
chr8	110903255	110918005	260	intergenic
chr8	109130167	109148602	261	Cdh3:1110028F18Rik:Cdh1
chr8	93917351	93936172	262	Fto
chr7	118298606	118301333	263	1700012D14Rik
chr4	40997954	41025800	264	Nfx1:Aqp7:Aqp3:Nol6
chr14	28047832	28063735	265	Arhgef3
chr3	34549715	34564468	266	Sox2ot:Mir1897:Sox2:Gm3143
chr7	121845451	121864839	267	Calcb:Insc
chr1	92118175	92132604	268	Cxcr7
chr5	91500099	91513306	269	Mthfd2l:Epgn:Ereg
chr11	119716927	119724554	270	Rptor:A430071A18Rik
chr15	74946776	74958685	271	Ly6c2
chr6	128913320	128926183	272	Clec2g:Gm15987:BC064078:Clec2f
chr15	90919037	90934846	273	Kif21a:Abcd2
chr14	41748864	41770584	274	Sh2d4b:Tspan14:Fam213a
chr15	12392656	12422659	275	Pdzd2
chr5	40105713	40108618	276	intergenic
chr6	41477402	41511533	277	Prss2:Ephb6
chr6	82812428	82842201	278	2310069B03Rik:Sema4f
chr5	144271953	144286154	279	Daglb:Rac1:Fam220a
chr1	92982013	92993861	280	Lrrfip1:Rbm44
chr8	63747946	63755473	281	Sh3rf1:1700001D01Rik
chr5	23382577	23401200	282	Tomm7:2700038G22Rik:Mir3096b:Snord93
chr12	78180227	78201673	283	intergenic
chr5	145050604	145079363	284	Bri3:Baiap2l1:Gm15708:Dmr
chr1	173398935	173409053	285	Tstd1:F11r:Alyref2:Itln1
chr11	60576446	60588940	286	Llgl1:Flii:Smcr7:Mir5100:Top3a:Smcr8:Shmt1
chr15	61270674	61295326	287	intergenic
chr6	129179549	129188558	288	Clec2d:2310001H17Rik:Cd69
chr3	35619199	35622220	289	Atp11b
chr8	125544484	125552593	290	Ankrd11:2810013P06Rik:Spg7
chr14	99698595	99705312	291	Pibf1:Klf5
chr14	78411906	78421128	292	Epsti1
chr10	118878575	118885752	293	1700025F24Rik:Grip1
chr5	87101383	87109445	294	Tmprss11f:Tmprss11bnl:Tmprss11e
chr11	7116675	7139922	295	Adcy1:Gm11985:Igfbp1:Igfbp3
chr6	146725492	146746775	296	Stk38l:Arntl2
chr19	29955662	29969729	297	Il33
chr3	95529124	95540619	298	Adamtsl4:Ecm1:Tars2:Rprd2
chr12	33111824	33136176	299	Ccdc71l
chr8	83368130	83382290	300	Gab1
chr10	51171792	51183464	301	Gp49a:Lilrb4
chr7	26150106	26163976	302	Tmem145:Megf8:Cnfn:4732471J01Rik:Lipe:Cxcl17
chr11	83599227	83603938	303	1100001G20Rik:Heatr6
chr8	93347111	93367895	304	Chd9
chr17	35179958	35192136	305	Vars:Vwa7:Sapcd1:Msh5:Clic1:Ddah2:AU023871:G6b:Ly6g6c:Ly6g6d:Ly6g6e:Ly6g6f:Abhd16a
chr3	88314125	88319738	306	Sema4a:Lmna:Mex3a:Mir1905:Rab25:Lamtor2:Ubqln4
chr5	24326887	24344724	307	Rheb:Prkag2
chr14	26284589	26304409	308	Zmiz1:Mir3075
chr1	72272127	72301655	309	Mreg:Pecr:Tmem169
chr4	40719955	40729568	310	Dnaja1:Mir207:Smu1:B4galt1
chr18	36563900	36579975	311	Cystm1:Pfdn1
chr6	147267349	147293190	312	intergenic
chr12	36337049	36357482	313	9130015A21Rik
chr2	79443096	79463452	314	Ssfa2
chr15	40789008	40789888	315	Zfpm2
chr6	97242627	97262264	316	Lmod3:Frmd4b
chr1	69700734	69705282	317	Ikzf2
chr19	42199884	42206730	318	Morn4:Pi4k2a:Avpi1:Marveld1:Zfyve27
chr2	6271597	6302156	319	A230108P19Rik:Usp6nl
chr1	138236701	138242075	320	Camsap2
chr1	39974080	40026037	321	Map4k4
chr3	95454622	95479479	322	Golph3l:Ensa:Mcl1:Adamtsl4
chr18	38359981	38365895	323	Pcdh1:1700086O06Rik:0610009O20Rik
chr12	112790576	112807224	324	Eif5:Snora28:2810029C07Rik:Mark3
chr6	50630372	50639100	325	Npvf
chr8	71551573	71563094	326	Slc18a1:Atp6v1b2
chr2	52802235	52815949	327	Fmnl2
chr13	29022935	29043750	328	2610307P16Rik:Sox4
chr9	70682898	70696234	329	Lipc
chr11	115806269	115832456	330	Recql5:Smim5:Smim6:Sap30bp:Itgb4:Galk1
chr5	123586811	123592362	331	Tmem120b:Rhof:Setd1b:Hpd
chr6	147042330	147067325	332	Mrps35:Mansc4:Klhl42
chr1	159563876	159586304	333	intergenic
chr10	127359666	127364871	334	BC089597:Rdh7:Sdr9c7
chr7	80752055	80764213	335	1810026B05Rik
chr10	111006076	111035000	336	4933440J02Rik
chr14	110922446	110931142	337	intergenic
chr1	179632736	179650612	338	1700016C15Rik:Adss
chr16	14927350	14941306	339	Efcab1
chr1	74341504	74348362	340	Arpc2:Gpbar1:Aamp:Pnkd:Tmbim1
chr3	146196847	146212102	341	Spata1:Gng5:Rpf1:Dnase2b:Uox
chr2	167600611	167616321	342	intergenic
chr16	30043578	30079332	343	4632428C04Rik:9030404E10Rik:Hes1
chr16	26424173	26440182	344	Cldn16
chr2	71627086	71649747	345	Itga6
chr1	54656533	54663695	346	Pgap1:Ankrd44
chr2	148272520	148304182	347	Thbd:Cd93
chr11	51885724	51894337	348	Cdkl3:Ppp2ca:Mir3061
chr8	87180196	87191983	349	Cacna1a:Ier2:Nacc1:Trmt1:Lyl1:Nfix
chr11	117054897	117074102	350	Sec14l1:Sept9
chr13	31652062	31670235	351	Foxq1:1700018A04Rik:Foxf2
chr3	90417132	90435789	352	S100a2:S100a3:S100a4:S100a5:S100a6:S100a7a:S100a8
chr14	69884778	69905413	353	Slc25a37:Synb:Gm16677:Entpd4
chr3	126530342	126537618	354	Camk2d
chr12	81321689	81348114	355	Actn1
chr8	86715847	86728638	356	Cc2d1a:4930432K21Rik:Nanos3:Mir181d:Mir181c:Mir23a:Mir27a:Mir24-2:Mir3074-2:Zswim4:D8Ertd738e:Mri1
chr3	75738772	75758969	357	Golim4
chr4	56487859	56505643	358	intergenic
chr17	7028430	7040394	359	Ezr
chr2	102819913	102822320	360	Pdhx
chr15	36772184	36824736	361	Ywhaz
chr14	120676229	120708187	362	Mbnl2
chrX	18731632	18746439	363	Mir221:Mir222
chr5	136012871	136015192	364	Hip1:Ccl26:Ccl24
chr5	91082799	91119802	365	Rassf6
chr18	38036410	38045753	366	Pcdha4-g:Pcdhga1:Pcdhga2:Pcdhga3:Pcdhgb1:Pcdhga4:Pcdhgb2:Pcdhga5:Pcdhga6:Pcdhga7:Pcdhgb4:Pcdhga8:Pcdhgb5:Pcdhga9:Pcdhgb6:Pcdhga10:Pcdhgb7:Pcdhga11:Pcdhgb8:Pcdhga12:Pcdhgc3:Pcdhgc4:Pcdhgc5:Diap1
chr15	5144021	5153857	367	Prkaa1:Ttc33:Ptger4
chr3	29945202	29950949	368	Mecom
chr3	61143489	61147971	369	Rap2b
chr18	20700294	20714095	370	Dsg3:Dsg2
chr16	95258904	95272570	371	Kcnj6
chr12	83345796	83349770	372	Sipa1l1
chr10	7071607	7079471	373	H60c
chr16	25802308	25835654	374	Trp63
chr16	55526713	55559325	375	intergenic
chr2	35121036	35127263	376	Gsn:Stom
chr2	154482807	154484790	377	Zfp341:Chmp4b
chr6	120213028	120227116	378	B4galnt3:Ccdc77
chr12	76927600	76931417	379	Syne2
chr5	136162144	136198903	380	Rhbdd2:Por:Tmem120a:Styxl1
chr15	36573230	36600096	381	Pabpc1
chr2	141091425	141112711	382	Macrod2
chr7	26606797	26630301	383	Axl:Cyp2s1
chr10	89599365	89608228	384	Anks1b
chr12	15818410	15825919	385	Trib2
chr7	87333924	87354641	386	Mir1965:Sema4b:Cib1:Gdpgp1:Ttll13
chr6	31029987	31057980	387	Mir29a:Mir29b-1
chr4	125923820	125938143	388	Thrap3:Map7d1:Trappc3:Col8a2
chr18	7650254	7660674	389	Mpp7
chr5	65195560	65204303	390	Klf3
chr8	19161041	19166986	391	Defb12:Defb34:Spag11b:Spag11a:Defb14:Defb4:Defa-ps12
chr16	29909997	29916499	392	Gm1968
chr1	175840738	175844362	393	Mndal:Mnda:Ifi203:Ifi202b
chr15	37172446	37211188	394	Grhl2
chr10	92884275	92889387	395	Lta4h
chr6	67480710	67484862	396	Il23r:Tacstd2:4930515G16Rik
chr12	66070146	66078341	397	Gm527:Klhl28:Fam179b
chr6	42331472	42347485	398	Zyx:Epha1:2010310C07Rik:Tas2r143:Tas2r135:Tas2r126
chr18	20117113	20129095	399	Dsc3
chr5	99367532	99379485	400	Prkg2
chr8	37227227	37253256	401	D8Ertd82e:Lonrf1
chr2	147528205	147545693	402	A530006G24Rik
chr17	75508534	75512362	403	Ltbp1
chr1	162965281	162980006	404	Serpinc1:Zbtb37:Gas5:Mir5117:Snord47:Dars2:Cenpl:Klhl20
chr6	37672976	37695636	405	intergenic
chr7	25234294	25256823	406	Smg9:Irgc1:Plaur:Cadm4:Zfp428
chr6	22891064	22906036	407	Ptprz1
chr2	30772597	30786323	408	Prrx2:Ptges:Tor1b:Tor1a:BC005624
chr4	8994086	8996627	409	intergenic
chr8	86124912	86127721	410	Ndufb7:Tecr:Dnajb1:Gipc1
chr16	31412226	31417111	411	Bdh1
chr7	136906707	136917087	412	intergenic
chr3	57212442	57216379	413	Tm4sf4:Wwtr1
chr2	103345763	103367788	414	Cat:Abtb2
chr18	70385784	70413168	415	Dynap
chr3	57304931	57316364	416	Wwtr1
chr1	77455372	77469009	417	Epha4
chr4	56613211	56634529	418	intergenic
chr8	64052546	64067013	419	Palld
chr10	92531747	92558971	420	intergenic
chr12	57895081	57903532	421	Slc25a21
chr5	147894943	147903817	422	Lnx2:Polr1d
chr16	30754585	30772944	423	intergenic
chr8	28278392	28297128	424	Gpr124:Brf2:Rab11fip1:4933416M07Rik:Got1l1:Adrb3
chr13	98890774	98903817	425	Arhgef28
chr1	184449329	184468011	426	Capn2:Capn8
chr5	58105422	58125333	427	4932441J04Rik:Pcdh7
chr19	23196139	23211085	428	Klf9:Mir1192
chr14	106289740	106295344	429	Spry2
chr4	129487313	129500569	430	Ptp4a2
chr18	21310078	21315381	431	Garem
chr12	25782840	25796247	432	Kidins220:Id2:Gm17746
chr7	53019084	53034921	433	Sphk2:Rpl18:Fam83e:Spaca4:Sult2b1:Lmtk3:Cyth2:Kcnj14:Grwd1
chr8	67094499	67123619	434	Cpe
chr19	41064138	41072697	435	Blnk:Dntt
chr4	63743805	63758679	436	Tnc
chr2	26463275	26467231	437	Egfl7:Mir126:Agpat2:Fam69b:Snhg7:Snora43:Snora17
chr1	79633145	79641316	438	Ap1s3
chr12	32976116	32984462	439	intergenic
chr1	170431590	170433473	440	intergenic
chr2	121438175	121448119	441	Frmd5
chr1	58767459	58786597	442	Als2cr12:Cflar
chr10	98723046	98730281	443	Dusp6
chr3	51873107	51875831	444	Maml3
chr1	140239147	140250779	445	intergenic
chr13	100244732	100263057	446	Map1b
chr10	98657519	98674890	447	Poc1b
chr11	119674351	119684859	448	Rptor:A430071A18Rik
chr2	90328821	90342602	449	Ptprj
chr13	81078825	81093053	450	Arrdc3:9330111N05Rik
chr10	23883187	23889782	451	Stx7
chr16	17166372	17178199	452	2610318N02Rik:Mir130b:Mir301b:Sdf2l1:Ccdc116:Ydjc:Ube2l3:Rimbp3
chr6	91425843	91441818	453	4930471M09Rik:1810044D09Rik:Chchd4:Tmem43:Xpc:Lsm3
chr2	131028561	131034345	454	1700037H04Rik:Spef1:Cenpb:Cdc25b:Ap5s1:Mavs
chr10	95477350	95479909	455	Eea1
chr19	46423816	46438516	456	Nfkb2:Psd:Fbxl15:Cuedc2:Mir146b:2310034G01Rik:Tmem180:Actr1a:Sufu
chr3	58994272	59008980	457	Med12l:F630111L10Rik:Gpr87:P2ry13:P2ry12
chr10	111108564	111132193	458	intergenic
chr11	112013964	112041668	459	intergenic
chr10	93500734	93547603	460	Vezt:Fgd6
chr14	8640168	8665952	461	Flnb
chr6	31073045	31076918	462	intergenic
chr2	131584656	131588319	463	intergenic
chr1	174238523	174252667	464	Atp1a4:Atp1a2:Igsf8:Kcnj9:Kcnj10
chr11	106508721	106535728	465	Tex2:Pecam1
chr11	7680179	7700057	466	intergenic
chr7	80084278	80097650	467	intergenic
chr8	63806735	63822588	468	Sh3rf1:1700001D01Rik
chr6	128851248	128852984	469	BC035044:Clec2i:Clec2g:Gm15987
chr15	96600190	96602327	470	intergenic
chr8	22869286	22884479	471	Defa24:Defa6:Defb1:Defb50
chr13	115517898	115526570	472	4930544M13Rik
chr18	89096857	89098812	473	Socs6:Rttn
chr5	23768271	23779642	474	Mir684-1:Kcnh2
chr12	71788226	71821471	475	intergenic
chr15	98815029	98824473	476	Tuba1a:4930578M01Rik:Tuba1c
chr17	17962157	17963938	477	Mir99b:Mirlet7e:Mir125a:Ncrna00085:Has1:Fpr1
chr6	86167407	86184951	478	Tgfa
chr5	91193027	91207404	479	Cxcl5:Ppbp:Pf4:Cxcl3:Il8
chr1	13293031	13299462	480	Ncoa2
chr3	90333106	90354283	481	Ilf2:Snapin:Chtop:S100a1:S100a13:S100a14:S100a16:S100a2:S100a3
chr10	111150892	111161569	482	intergenic
chr10	69718160	69727059	483	2310015B20Rik:Slc16a9
chr9	54489520	54497239	484	Idh3a:Acsbg1
chr17	32130495	32140949	485	Hsf2bp:Rrp1b
chr16	92685034	92695983	486	Runx1
chr3	122150818	122178867	487	Bcar3
chr16	76499181	76509573	488	intergenic
chr5	32485165	32502246	489	Fosl2:Plb1
chr9	78023396	78031811	490	Ick:C920006O11Rik:Gsta4:Gsta1
chr16	76218204	76231476	491	intergenic
chr13	74904303	74909463	492	Cast
chr7	128002608	128019643	493	Eef2k:Polr3e
chr9	75370741	75395264	494	Tmod3:Tmod2
chr14	21786186	21805618	495	Vcl:Ap3m1
chr12	87300358	87314453	496	Ttll5
chr1	51582175	51596031	497	Nabp1
chr5	136356168	136368753	498	Srrm3:Hspb1:Ywhag
chr15	58982217	59001517	499	intergenic
chr7	147385086	147386535	500	Mtg1:Sprn:Olfr522:Olfr523:Olfr524:Cd163l1:5830411N06Rik
chr1	53894062	53913814	501	Hecw2
chr10	40230030	40242621	502	Cdk19:Slc22a16
chr9	75857629	75872976	503	Hmgcll1
chr19	21123881	21127882	504	intergenic
chr13	34490191	34500337	505	intergenic
chr9	21519540	21537308	506	Smarca4:Ldlr:Spc24:Kank2
chr17	5797478	5805134	507	Zdhhc14:3300005D01Rik:Snx9
chr12	103944764	103947215	508	Itpk1:Mir1936:Moap1:Gm20604:Tmem251:AK010878:Ubr7
chr3	92782183	92791469	509	Lce3b:Lce3c:Lce3d:Lce3e:Lce3f:Crct1:Lce1m
chr2	59507945	59518942	510	Tanc1
