# Supplementary material for: ETS family transcriptional regulators drive chromatin dynamics and malignancy in squamous cell carcinomas
Source: eLife. 2015 Nov 21;4:e10870. doi: 10.7554/eLife.10870 (PMC4739765; doi:10.7554/eLife.10870)
Supplement: Supplementary file 3. — DOI: http://dx.doi.org/10.7554/eLife.10870.016 [file elife-10870-supp3.xls]

chr	start	end	enhancerRank	assignment
chr13	40812543	40833813	1	Tfap2a
chr7	79641482	79648821	2	intergenic
chr19	5837475	5850176	3	Malat1:Neat1:Frmd8:Slc25a45:Tigd3:Dpf2
chr13	38235551	38262719	4	Dsp:Snrnp48
chr13	63341451	63355082	5	2010111I01Rik:Gm16907:Mir23b:Mir27b:Mir3074-1:Mir24-1
chr1	95575588	95601982	6	Stk25:Bok:Thap4:Atg4b
chr1	137740700	137813425	7	Tnni1:Lad1:Tnnt2:Pkp1:Igfn1
chr16	87598179	87636249	8	Map3k7cl
chr19	9055462	9073442	9	Eml3:Mta2:Tut1:Eef1g:Ahnak
chr9	69279073	69328898	10	Narg2:Anxa2:Mir3109
chr11	86391035	86414191	11	Rps6kb1:Tubd1:Vmp1:Mir21
chr4	40997475	41050715	12	Nfx1:Aqp7:Aqp3:Nol6:Ube2r2
chr11	100059186	100074055	13	Krt9:Krt14:Krt16:Krt17
chr13	45998647	46020807	14	Atxn1
chr4	40765952	40808033	15	B4galt1:Mir5123
chr10	18554414	18597645	16	Gm4922:4930444F02Rik:Perp
chr16	23975792	23995173	17	Rtp2:Bcl6
chr1	195335312	195348438	18	Mir205
chr1	19196134	19207621	19	Tfap2d:Tfap2b
chr7	29160251	29168006	20	Supt5:Rps16:AF357399:Plekhg2:Zfp36:Med29:Paf1:Samd4b
chr17	28353999	28407097	21	Scube3:Zfp523:Def6:Ppard:1810013A23Rik:Fance
chr12	70525012	70550121	22	Arf6:5830428M24Rik
chr2	9788980	9805947	23	Gata3:4930412O13Rik:9230102O04Rik:Taf3
chr11	100135696	100167253	24	Krt16:Krt17:Krt42:Eif1:Gast:Hap1
chr12	86758395	86810368	25	Tmed10:Fos
chr18	61780585	61798863	26	Csnk1a1:Gm20748:Mir143hg:Mir145:Mir143:Il17b
chr11	100248388	100274137	27	Hap1:Jup:Leprel4:Fkbp10:Nt5c3b:Klhl10:Klhl11
chr11	98938787	98975339	28	Igfbp4:Tns4:Ccr7
chr5	32418426	32447341	29	Bre:Fosl2
chr9	43116295	43134034	30	D630033O11Rik:Trim29
chr7	116734538	116781356	31	St5
chr14	120676749	120741232	32	Mbnl2
chr10	67693674	67712294	33	Arid5b
chr1	135989843	136012048	34	Fmod:Btg2:Chit1
chr5	118838888	118900719	35	intergenic
chr9	121994359	122020590	36	Snrk
chr6	125415021	125454213	37	Cd9:Vwf
chr8	25528859	25542656	38	1810011O10Rik
chr17	71076442	71106524	39	Dlgap1
chr5	139665412	139673774	40	Heatr2:Sun1
chr8	93904787	93936252	41	Fto
chr4	94705562	94772845	42	Jun
chr19	47565820	47591939	43	Sh3pxd2a:Obfc1:Gm19557
chr4	133151696	133175535	44	Nudc:Nr0b2:Gpatch3:Gpn2:Sfn:Zdhhc18:Pigv
chr13	5840209	5869222	45	1700016G22Rik:Klf6
chr5	22921773	22942583	46	5031425E22Rik:Mll5
chr8	87498684	87510070	47	Mast1:Rtbdn:Rnaseh2a:Prdx2:Junb:Hook2:Best2:Asna1:2310036O22Rik
chr1	88330499	88353511	48	Nmur1:1700019O17Rik
chr17	30795666	30836732	49	Glo1:1700097N02Rik:Dnahc8
chr10	79560867	79570415	50	Gpx4:Sbno2:Stk11:Dos:Atp5d:Midn
chr8	86706976	86728651	51	Cc2d1a:4930432K21Rik:Nanos3:Mir181d:Mir181c:Mir23a:Mir27a:Mir24-2:Mir3074-2:Zswim4:D8Ertd738e:Mri1
chr8	109129453	109148351	52	Cdh3:1110028F18Rik:Cdh1
chr10	116186730	116209513	53	1700030O20Rik:Myrfl
chr9	74747332	74769510	54	Gm16551:Onecut1:Fam214a
chrX	132200232	132224856	55	Prame:1700008I05Rik:Tmsb15a
chr15	101797553	101814864	56	Krt4:Krt79:Krt78:Krt8:Krt18
chr2	32733393	32773667	57	Stxbp1:Fam129b:Lrsam1:Rpl12:Snora65
chr5	143540727	143591460	58	Tnrc18:Fbxl18
chr3	88312917	88330655	59	Sema4a:Lmna:Mex3a:Mir1905:Rab25:Lamtor2:Ubqln4
chr2	30562924	30575452	60	Mir3089
chr7	87907059	87935281	61	Iqgap1
chr17	46992996	47018191	62	Gltscr1l:Tbcc:Prph2:Ubr2
chr5	124479496	124502216	63	Hip1r:Vps37b:Abcb9
chr17	63025437	63042633	64	Efna5
chr7	20401349	20416953	65	Bcam:Cblc:Bcl3:Gm19345:Ceacam16:Ceacam19
chr3	93303407	93328716	66	Tchhl1:S100a11:S100a10
chr9	75183003	75233100	67	Myo5c:Gnb5:Bcl2l10:Mapk6:4933433G15Rik
chr2	167600920	167626728	68	intergenic
chr4	130178796	130187635	69	Nkain1:Pum1
chr1	184430848	184467488	70	Trp53bp2:Capn2:Capn8
chr15	101159348	101170686	71	9430023L20Rik:6030408B16Rik:Krt80:Mir1941
chr4	125923650	125938021	72	Thrap3:Map7d1:Trappc3:Col8a2
chr7	137788251	137824756	73	Tacc2
chr15	97654982	97714442	74	Slc48a1:Hdac7:Vdr
chr13	37716545	37759309	75	intergenic
chr12	100589833	100632551	76	Foxn3
chr3	102924077	102951950	77	Ampd1:Dennd2c:Bcas2
chr4	129487762	129500572	78	Ptp4a2
chr11	69223059	69232978	79	Chd3:Cyb5d1:Lsmd1:Tmem88:Kdm6b:Dnahc2
chr19	47761453	47789046	80	Slk:Col17a1:Sfr1:Wdr96
chr6	108392446	108407623	81	Itpr1
chr7	16984151	16992085	82	Sae1:Zc3h4:Tmem160:Npas1
chr3	57301907	57316311	83	Wwtr1
chr6	125371601	125400180	84	Plekhg6:Cd9
chr11	97146676	97183143	85	Npepps:Mrpl45:Gpr179:Socs7
chr7	19902490	19912611	86	Vasp:Ppm1n:Rtn2:Fosb:Ercc1:Cd3eap:Ppp1r13l
chr8	94307072	94332440	87	Irx3
chr1	129121945	129149138	88	Mgat5
chr3	108570056	108620975	89	Gpsm2:Aknad1:Stxbp3a:Fndc7
chr12	56563063	56575928	90	Psma6:Nfkbia
chr9	119907454	119923892	91	Ttc21a:Csrnp1:Xirp1:Cx3cr1
chr11	67340148	67373839	92	Gas7
chr6	82804579	82834889	93	2310069B03Rik:Sema4f
chr16	78296123	78324649	94	E330011O21Rik:Cxadr:Btg3:Gm7334
chr2	102784351	102800822	95	Cd44
chr2	35120967	35128308	96	Gsn:Stom
chr6	129178461	129188652	97	Clec2d:2310001H17Rik:Cd69
chr4	56616736	56667069	98	intergenic
chr9	76402469	76414924	99	Fam83b
chr2	72118786	72147718	100	Rapgef4:B230120H23Rik
chr8	19161308	19166971	101	Defb12:Defb34:Spag11b:Spag11a:Defb14:Defb4:Defa-ps12
chr11	106508645	106539132	102	Tex2:Pecam1
chr2	28372387	28392102	103	Mrps2:Gbgt1:Ralgds:Cel:Gtf3c5
chr9	43565151	43604878	104	Pvrl1
chr13	63371910	63389651	105	2010111I01Rik:Gm16907:Mir23b:Mir27b:Mir3074-1:Mir24-1:Fancc
chr13	52908739	52941176	106	Auh
chr19	53376970	53400295	107	1700001K23Rik:Mxi1
chr8	91152781	91174115	108	Nkd1:Snx20:Nod2:Cyld
chr8	129098959	129138974	109	Irf2bp2
chr9	106255746	106280893	110	Poc1a:Dusp7
chr14	26284637	26317099	111	Zmiz1:Mir3075
chr11	121340064	121357726	112	Fn3krp:Fn3k:Tbcd:Zfp750
chr17	17974462	17983546	113	Mir99b:Mirlet7e:Mir125a:Ncrna00085:Has1:Fpr1:Fpr2
chr1	132775218	132800133	114	Pigr:Faim3:Il24:Il20:Il19
chr15	85496874	85515545	115	Mirlet7c-2:Mirlet7b
chr4	137464054	137492022	116	Ece1
chr8	125527913	125547434	117	Ankrd11:2810013P06Rik:Spg7
chr2	50996202	51004672	118	Rnd3
chr11	98624226	98650624	119	Med24:Thra:Nr1d1:Msl1:Gm12359:Casc3:Rapgefl1
chr12	81210424	81217486	120	Zfp36l1:2310015A10Rik
chr1	173193516	173199331	121	Nr1i3:Tomm40l:Apoa2:Fcer1g:Ndufs2:Adamts4:B4galt3:Ppox:Usp21:Ufc1
chr9	70097103	70127540	122	Myo1e
chr2	131248753	131278653	123	Smox
chr14	37716920	37732541	124	Ccser2
chr9	75269569	75283452	125	Mapk6:4933433G15Rik:Leo1
chr13	40730161	40780355	126	Tfap2a
chr9	116117547	116133271	127	Tgfbr2
chr7	118298625	118308406	128	1700012D14Rik
chr6	67479807	67485386	129	Il23r:Tacstd2:4930515G16Rik
chr9	110988095	110999649	130	Ltf:Ccrl2:Lrrfip2
chr6	128912454	128924666	131	Clec2g:Gm15987:BC064078:Clec2f
chr3	146196836	146209379	132	Spata1:Gng5:Rpf1:Dnase2b
chr7	80719648	80773029	133	Chd2:1810026B05Rik
chr15	74752202	74765799	134	2010109I03Rik:Ly6e:Ly6i
chr4	117944103	117969242	135	Ptprf
chr8	129183868	129211432	136	intergenic
chr13	72761701	72777136	137	Gm20554:Irx2
chr2	141091803	141112865	138	Macrod2
chr5	104021793	104056294	139	Ptpn13:Slc10a6:1700016H13Rik
chr2	102721852	102741067	140	Cd44
chr7	26490373	26497942	141	Bckdha:Exosc5:Tmem91:B9d2:Tgfb1:Ccdc97:Hnrnpul1:Axl
chr12	32913054	32928727	142	Pik3cg
chr1	34769669	34778714	143	intergenic
chr4	148269755	148276684	144	Casz1
chr1	174239397	174252483	145	Atp1a2:Igsf8:Kcnj9:Kcnj10
chr15	99873083	99917699	146	Larp4:Dip2b
chr9	123110485	123132222	147	Clec3b:Cdcp1:Tmem158
chr6	121129146	121155372	148	Mical3:Pex26:Tuba8:Usp18
chrX	73078199	73091648	149	Pls3
chr2	27550962	27573762	150	Rxra
chr2	148272563	148296597	151	Thbd:Cd93
chr8	87301282	87321921	152	Nfix:Dand5:Gadd45gip1:Rad23a:Calr
chr12	3318987	3330692	153	Rab10:Kif3c
chr12	70461981	70487540	154	Nemf:Arf6
chr7	53054144	53060315	155	Sult2b1:Lmtk3:Cyth2:Kcnj14:Grwd1:Grin2d
chr9	107189932	107216133	156	Mapkapk3:Cish:Hemk1:6430571L13Rik
chr17	5801306	5823492	157	Zdhhc14:3300005D01Rik:Snx9
chr17	66069517	66093931	158	Rab31:Ppp4r1
chr6	50315190	50341081	159	Osbpl3
chr16	92685937	92695812	160	Runx1
chr2	60693574	60717007	161	Rbms1
chr1	182760473	182786385	162	H3f3a:Sde2:Lefty2:Pycr2
chr15	100991289	101014435	163	Ankrd33:Acvrl1:Acvr1b:A330009N23Rik:AU021063:Grasp
chr13	74880431	74908030	164	Cast
chr18	20155345	20159120	165	Dsc3:Dsc2
chr11	94933903	94959243	166	Samd14:Pdk2:Itga3:Dlx3:Dlx4:A730090H04Rik
chr11	117066364	117080036	167	Sec14l1:Sept9
chr5	65195517	65204407	168	Klf3
chr7	38960951	38986282	169	1600014C10Rik:Plekhf1
chr3	51984048	52004767	170	intergenic
chr14	76876071	76906373	171	Tsc22d1:4930444M15Rik:Serp2
chr11	117793768	117821854	172	Socs3:Pgs1
chr5	32637911	32641144	173	Plb1
chr16	11005094	11017970	174	Litaf:Gm4262:Snn
chr1	161969755	161990654	175	4930523C07Rik:4930562F07Rik:Tnn
chr10	116121314	116151909	176	1700030O20Rik
chr6	135314581	135320669	177	Emp1
chr10	18199292	18226992	178	Nhsl1:Hebp2
chr4	135679003	135704429	179	Id3:E2f2
chr2	119088098	119095507	180	Zfyve19:Ppp1r14d:Spint1:Rhov:Vps18
chr14	99687394	99702371	181	Pibf1:Klf5
chr10	43720702	43750516	182	Aim1
chr15	38382248	38400039	183	Azin1
chr6	114880211	114896468	184	Vgll4
chr9	70681646	70696916	185	Lipc
chr3	90388817	90391804	186	S100a16:S100a2:S100a3:S100a4:S100a5:S100a6
chr14	64061472	64072141	187	Blk:Fam167a:Tdh
chr3	148452281	148474855	188	Lphn2
chr13	6185995	6194143	189	intergenic
chr18	82683211	82702194	190	Mbp
chr8	71546682	71562561	191	Slc18a1
chr9	54650205	54663101	192	Crabp1:Ireb2
chr12	25275504	25285764	193	Taf1b:Grhl1
chr4	8994518	9000146	194	intergenic
chr17	30741974	30754072	195	Btbd9:Glo1:1700097N02Rik:Dnahc8
chr14	47987192	48005022	196	Mapk1ip1l:Lgals3:Dlgap5
chr9	119886364	119892358	197	Gorasp1:Ttc21a:Csrnp1:Xirp1
chr2	9264412	9284241	198	intergenic
chr11	115806331	115832182	199	Recql5:Smim5:Smim6:Sap30bp:Itgb4:Galk1
chr3	84422873	84451806	200	Arfip1:Tigd4:Tmem154
chr10	21549625	21568922	201	Sgk1
chr1	92973792	92992524	202	Lrrfip1:Rbm44
chr9	99063843	99067532	203	Pik3cb
chr4	108453633	108463325	204	3110021N24Rik:Btf3l4:Txndc12
chr3	122178415	122230732	205	Bcar3:Fnbp1l
chr5	144271973	144286028	206	Daglb:Rac1:Fam220a
chr10	98838263	98860264	207	intergenic
chr7	30126412	30135615	208	Ppp1r14a:Dpf1:Sipa1l3
chr6	128779629	128794386	209	Klrb1c:Klrb1b:BC035044:Clec2i
chr18	24260688	24276172	210	Ino80c
chr2	58681802	58683520	211	Upp2:Ccdc148
chr4	153788409	153798651	212	Prdm16
chr18	80365625	80370954	213	Pard6g:Adnp2:Rbfa:Txnl4a
chr12	85516047	85544594	214	Dnalc1:Pnma1:Elmsan1
chr4	124078246	124106485	215	1700057H15Rik
chr5	136483514	136493402	216	Srcrb4d:Zp3:Dtx2:Upk3b:Upk3bl
chr4	128708393	128713347	217	Ak2:Rnf19b
chr11	68904093	68910369	218	Aurkb:2310047M10Rik:Tmem107:Vamp2:Per1:Hes7:Aloxe3
chr1	194964948	194983871	219	Diexf:Irf6:A130010J15Rik:Traf3ip3
chr4	40720169	40732778	220	Dnaja1:Smu1:B4galt1
chr5	122580700	122596461	221	Myl2:Ccdc63:Ppp1cc
chr10	79614038	79627315	222	Sbno2:Stk11:Dos:Atp5d:Midn:Cirbp:1600002K03Rik:Efna2
chr6	51118295	51128195	223	intergenic
chr16	95873269	95907214	224	Ets2
chr1	58913401	58917285	225	Casp8:Trak2
chr17	57395315	57426254	226	C3:Gpr108:Trip10:Vav1
chr1	71436757	71459764	227	Abca12
chr5	31866220	31879356	228	Supt7l:Slc4a1ap:AI839979:Mrpl33:Rbks
chr10	43850019	43862898	229	Speer5-ps1
chr19	46528367	46559590	230	Sufu:Trim8:Arl3
chr13	60026145	60044003	231	intergenic
chr16	77642764	77645383	232	Mir99a:Mirlet7c-1:Mir125b-2
chr12	8768561	8793082	233	Pum2:Sdc1
chr15	38293788	38321406	234	intergenic
chr1	10243433	10247324	235	Arfgef1
chr6	51005064	51012376	236	intergenic
chr2	124673734	124687888	237	intergenic
chr17	87169074	87184127	238	Epas1
chr10	59362980	59380160	239	Micu1:Dnajb12:Ddit4
chr4	141611343	141633300	240	Fhad1:Tmem51:Tmem51as1:Kazn
chr18	50177653	50192553	241	Tnfaip8
chr10	110952944	110965701	242	Nap1l1:Gm5176:Phlda1
chr4	128515960	128544555	243	Zfp362:Trim62
chr16	78236377	78250828	244	E330011O21Rik
chr9	99031065	99046997	245	Pik3cb
chr9	107810082	107813417	246	Rbm6:Mon1a:Mst1r:Actl11:Camkv:Traip
chr16	77593621	77601977	247	2810055G20Rik:Mir99a:Mirlet7c-1:Mir125b-2
chr14	22802846	22814655	248	Zfp503:1700112E06Rik
chr3	88292510	88299817	249	Sema4a:Lmna:Mex3a:Mir1905:Rab25
chr14	41740080	41776860	250	Sh2d4b:Tspan14:Fam213a
chr9	107160166	107176101	251	Dock3:Mapkapk3:Cish
chr4	56494986	56514389	252	intergenic
chr6	54940496	54967051	253	Nod1:Ggct:Gars
chr2	9713008	9724792	254	intergenic
chr4	133931158	133938274	255	Trim63:Slc30a2:Extl1:Pafah2
chr7	31859369	31871182	256	Fxyd5:Fxyd7:Fxyd1:Lgi4:Fxyd3:Hpn:Scn1b:Gramd1a
chr13	81078736	81093048	257	Arrdc3:9330111N05Rik
chr3	14649145	14667217	258	E2f5:1810022K09Rik:Car13
chr12	81310735	81347896	259	Actn1
chr17	43069361	43080163	260	intergenic
chr13	103685334	103697178	261	Mast4
chr12	74996729	75011516	262	Hif1a
chr16	96116785	96121007	263	1600002D24Rik
chr7	80697133	80704477	264	Chd2:1810026B05Rik
chr15	66961976	66979849	265	St3gal1
chr9	31050392	31051104	266	Mir3471-1:Aplp2:Gm7244
chr14	76218704	76235727	267	Slc25a30:Gm4285:Tpt1:Snora31
chr3	101907054	101917364	268	Casq2:Vangl1
chr1	99935057	99935935	269	Pam:B230216N24Rik
chr7	29715698	29743481	270	Capn12:Actn4:Eif3k:Map4k1:Ryr1
chr14	100022811	100032754	271	intergenic
chr8	27916034	27925781	272	2310008N11Rik
chr8	63747941	63754077	273	Sh3rf1:1700001D01Rik
chr5	121833622	121850035	274	Gm15800:Trafd1:Naa25:Erp29
chr13	6027052	6029483	275	intergenic
chr18	12656028	12666466	276	Lama3
chr15	61814591	61823379	277	Myc:Pvt1
chr2	167648850	167675524	278	intergenic
chr11	55156213	55172969	279	Fat2:Sparc
chr4	148192532	148208347	280	Casz1
chr4	150077950	150088510	281	intergenic
chr5	136356018	136369681	282	Srrm3:Hspb1:Ywhag
chr18	66627913	66636606	283	Pmaip1:Gm9926
chr10	40215667	40242402	284	Cdk19:Slc22a16
chr9	50270245	50286703	285	2310014F07Rik:1600029D21Rik:Pts
chr7	148013798	148027881	286	Syce1:Zfp941:1190003J15Rik:C330022C24Rik:Scgb1c1:Odf3:Bet1l:Ric8:Sirt3:Psmd13
chr17	35322987	35335123	287	Bag6:Prrc2a:Aif1:Lst1:Ltb:Tnf:Lta:Nfkbil1:Atp6v1g2:Ddx39b
chr3	61143368	61148753	288	Rap2b
chr9	40573327	40592230	289	Clmp:Hspa8
chr13	41008510	41026693	290	Gcnt2
chr7	117911599	117962619	291	Ampd3:Rnf141:Lyve1:Mrvi1
chr3	51836990	51853093	292	Maml3
chr15	96600446	96602268	293	intergenic
chr14	65246158	65282948	294	A930011O12Rik:Mir124a-1:Mir3078:Kif13b
chr3	93139863	93183625	295	Hrnr:Rptn
chr15	97729294	97745453	296	Vdr:Tmem106c
chr10	93510524	93545290	297	Vezt:Fgd6
chr15	74819996	74831159	298	Ly6e:Ly6i:Ly6a:Ly6c1
chr6	122774884	122782862	299	Foxj2:C3ar1:Necap1
chr2	167744833	167751033	300	Ptpn1
chr13	30233706	30256635	301	Mboat1
chr13	56703419	56735090	302	Tgfbi
chr9	66563930	66583924	303	Car12:Aph1b
chr9	14395206	14423100	304	Amotl1
chr16	29910201	29915593	305	Gm1968
chr3	51873047	51875241	306	Maml3
chr9	78369421	78382122	307	Mto1:Eef1a1:Slc17a5
chr15	59477180	59482375	308	Nsmce2:Trib1
chr11	76715691	76731013	309	Tmigd1:Blmh
chr3	95469331	95479494	310	Golph3l:Ensa:Mcl1:Adamtsl4
chr3	10258734	10290792	311	Fabp12:Impa1:Slc10a5:Zfand1
chr2	169973016	169983768	312	Zfp217
chr14	8665395	8704734	313	Flnb
chr13	3771120	3792919	314	Calml3:Calm4
chr11	83599484	83603845	315	1100001G20Rik:Heatr6
chr2	170133372	170145486	316	Bcas1:1700040N02Rik
chr13	34766488	34782882	317	Pxdc1:Fam50b
chr16	57540094	57567188	318	Cmss1:Filip1l
chr3	8987873	9001915	319	Tpd52
chr18	82660402	82665905	320	Mbp
chr13	72846378	72857141	321	intergenic
chr5	151414250	151426837	322	Brca2:N4bp2l1:N4bp2l2:Pds5b
chr5	103785323	103796327	323	intergenic
chr5	124112697	124125548	324	Clip1:Zcchc8
chr6	114816837	114851204	325	Atg7:Vgll4
chr7	28266822	28276717	326	Sptbn4:Blvrb:Sertad3:Sertad1:Prx:Hipk4:Pld3
chr10	3156190	3180848	327	Cnksr3
chr16	97974518	98002400	328	Ripk4:Prdm15
chr5	134912906	134927829	329	Gtf2ird1:Clip2
chr6	52098111	52127171	330	Hoxa1:Hoxa2:Hoxa3:Hoxa4:2700086A05Rik:Hoxa5:Hoxa6:Mira:Hoxa7:Hoxa9
chr8	83375642	83381989	331	Gab1
chr15	12392686	12425241	332	Pdzd2
chr10	66784570	66803173	333	Nrbf2
chr8	87180004	87191957	334	Cacna1a:Ier2:Nacc1:Trmt1:Lyl1:Nfix
chr16	10746180	10746813	335	Clec16a:Socs1:Tnp2:Prm3:Prm2:Prm1
chr2	170034937	170055019	336	intergenic
chr10	94008046	94027446	337	Tmcc3
chr7	87969721	87990931	338	Iqgap1:Zscan2:Wdr73
chr10	80591591	80610387	339	Thop1:Creb3l3:Map2k2:Zbtb7a:Pias4:Eef2:Snord37:Dapk3:2310050B05Rik
chr3	135239322	135242584	340	Manba:Nfkb1
chr9	31903712	31926264	341	Arhgap32
chr16	76499483	76510231	342	intergenic
chr1	132630479	132641839	343	Pfkfb2:Yod1:AA986860
chr18	20117069	20120164	344	Dsc3
chr17	88005391	88020128	345	Epcam
chr15	84010088	84017916	346	Pnpla3:Samm50:Parvb
chr12	70563307	70604439	347	5830428M24Rik
chr12	118669155	118687630	348	intergenic
chr2	30773050	30785277	349	Prrx2:Ptges:Tor1b:Tor1a:BC005624
chr13	40535493	40559173	350	intergenic
chr17	63133515	63140293	351	Efna5
chr2	60533004	60550602	352	Itgb6:Rbms1
chr1	137656373	137669122	353	Csrp1:Phlda3:Tnni1:Lad1
chr10	37054443	37058665	354	intergenic
chr8	89289276	89304058	355	Lonp2:Siah1a:Gm10638
chr6	28813751	28817812	356	Snd1:Lrrc4
chr8	119850784	119859094	357	Cmip
chr3	94756929	94759031	358	Selenbp1:Rfx5:Pi4kb
chr5	106226542	106234240	359	Lrrc8d
chr7	25415218	25429575	360	Zfp575:Ethe1:Phldb3:Lypd3:Gm4598:Tex101
chr7	120277696	120297103	361	4930543E12Rik
chr17	84310990	84335791	362	intergenic
chr11	69669614	69677956	363	4933402P03Rik:Spem1:Nlgn2:Tmem256:Plscr3:Tnk1:Tmem95:Kctd11:Acap1:2810408A11Rik:Neurl4:Gps2
chr10	110512938	110541771	364	intergenic
chr11	98787535	98804137	365	Wipf2:Cdc6:Rara:Gjd3
chr15	96521267	96535460	366	Slc38a1:Slc38a2
chr1	121977120	121986820	367	Sctr:Tmem37:Dbi:3110009E18Rik
chr1	77455207	77468352	368	Epha4
chr6	87209214	87223743	369	Antxr1
chr3	85775387	85798724	370	Prss48
chr5	124312191	124320483	371	Kntc1:Niacr1:Gpr81:Denr
chr6	37672787	37686830	372	intergenic
chr11	74639880	74653172	373	Mettl16:Mnt:Sgsm2
chr12	114481027	114487128	374	intergenic
chr11	3264995	3270683	375	Gm11944:Pik3ip1:Limk2:Rnf185
chr16	92469172	92475833	376	Rcan1:2410124H12Rik:Clic6
chr15	99642326	99649062	377	Cers5:Lima1
chr2	32278446	32292435	378	Ciz1:1110008P14Rik:Lcn2:Ptges2:Slc25a25:Naif1
chr9	70735901	70742942	379	Lipc
chr7	86428623	86447991	380	Abhd2
chr7	29588615	29595267	381	Sars2:Gm6537:Nfkbib:Sirt2:Gm19897:Rinl:Hnrnpl:Ech1:Lgals4:Lgals6
chr14	102187389	102198115	382	Lmo7
chr3	58997124	59007122	383	Med12l:F630111L10Rik:Gpr87:P2ry13:P2ry12
chr19	5529970	5554833	384	Efemp2:Mus81:Cfl1:Snx32:1700020D05Rik:Ovol1:Ap5b1:Rnaseh2c:Kat5
chr13	41420346	41431185	385	Smim13:Nedd9
chr5	32485086	32501986	386	Fosl2:Plb1
chr3	101116417	101128285	387	Cd2
chr4	88580656	88583807	388	Mir31
chr4	124792278	124811247	389	Dnali1:Snip1:Meaf6:Zc3h12a
chr6	125294618	125307512	390	Ltbr:Scnn1a:Tnfrsf1a:Plekhg6
chr16	92609030	92624909	391	Runx1
chr2	32008448	32024050	392	Ppapdc3:Prrc2b
chr14	117770081	117786034	393	Gpc6
chr3	35619437	35621176	394	Atp11b
chr13	55291032	55313644	395	Fgfr4:Nsd1
chr2	59009170	59012507	396	Ccdc148:Pkp4
chr9	54487430	54524478	397	Idh3a:Acsbg1:Dnaja4:Wdr61
chr5	149821065	149829192	398	5930430L01Rik:Gm15408:Hmgb1
chr15	76022635	76035114	399	Plec:Mir1942:Parp10:Grina
chr10	74555661	74575323	400	Rab36:Bcr
chr13	53097168	53121941	401	Nfil3
chr6	86413382	86423228	402	Tia1:C87436:2310040G24Rik
chr6	131332413	131346776	403	Ybx3
chr7	26564706	26575775	404	Hnrnpul1:Axl:Cyp2s1
chr13	52234202	52247181	405	4921525O09Rik
chr17	26612783	26622513	406	Neurl1b:Dusp1
chr8	93388260	93411226	407	Chd9
chr18	32793680	32806936	408	4930455D15Rik
chr15	98815356	98824414	409	Tuba1a:4930578M01Rik:Tuba1c
chr3	85678798	85688165	410	Glt28d2
chr13	44619386	44628572	411	intergenic
chr3	101632266	101642966	412	Mab21l3:Slc22a15
chr10	59402105	59427979	413	Dnajb12:Ddit4:Anapc16:Ascc1
chr16	87656894	87676369	414	Bach1
chr19	5015821	5019381	415	Mrpl11:Npas4:Slc29a2:B3gnt1:Brms1:Rin1:Cd248
chr13	37939088	37966459	416	Rreb1
chr7	16588153	16619512	417	Ehd2:Gltscr1:Zfp541
chr18	60803507	60812512	418	Synpo:G630071F17Rik:Ndst1
chr13	40018746	40020867	419	intergenic
chr11	23985613	24008378	420	Bcl11a
chr13	37522103	37546280	421	Ly86
chr14	48746403	48793207	422	Peli2:Gm6498
chr14	21459293	21461151	423	Usp54:Myoz1:Synpo2l:Sec24c
chr4	139134024	139155883	424	Iffo2:Aldh4a1
chr1	133900593	133907772	425	Slc45a3:Elk4:Mfsd4
chr12	88164540	88177489	426	Irf2bpl
chr4	127018839	127028108	427	Gja4:Gjb3:Gjb4:Gjb5
chr11	53609710	53628212	428	Irf1:Gm12216:Slc22a5
chr12	87312021	87313733	429	Ttll5
chr13	37638862	37649835	430	intergenic
chr4	56594818	56596140	431	intergenic
chr11	112521454	112535547	432	BC006965
chr13	37672400	37684570	433	intergenic
chr17	35834187	35838936	434	Sfta2:Vars2:Gtf2h4:Ddr1
chr17	17749474	17755686	435	Lnpep
chr3	151774340	151786738	436	Gipc2
chr3	101939137	101964235	437	Casq2:Vangl1
chr4	129549579	129571802	438	Ptp4a2:E330017L17Rik
chr4	47324122	47348180	439	Col15a1:Tgfbr1
chr14	67716100	67739301	440	Ppp2r2a
chr10	80631726	80632684	441	Map2k2:Zbtb7a:Pias4:Eef2:Snord37:Dapk3:2310050B05Rik:Nmrk2:Atcay
chr19	46686109	46695731	442	Arl3:Sfxn2:Wbp1l:Cyp17a1
chr13	44726285	44746127	443	intergenic
chr13	30284646	30293650	444	Mboat1
chr5	65140564	65142544	445	intergenic
chr13	102424062	102429130	446	Pik3r1
chr2	52802267	52815974	447	Fmnl2
chr4	138633428	138644853	448	Tmco4:Htr6:Nbl1:Minos1
chr10	13702160	13738918	449	Hivep2
chr8	27856849	27873609	450	intergenic
chr14	8640361	8652749	451	Flnb
chr1	52634735	52636386	452	intergenic
chr9	78351346	78356484	453	Mto1:Eef1a1:Slc17a5
chr2	148682768	148690806	454	Cst13:Cst9:9230104L09Rik:Cst3
chr18	67458393	67472441	455	Impa2:B430212C06Rik:Cidea
chr7	80677697	80682784	456	Chd2:1810026B05Rik
chr4	128908489	128920190	457	S100pbp:Yars:C77080:Sync
chr4	59458265	59468001	458	Susd1:Ptbp3
chr14	79933890	79954723	459	Elf1:Sugt1
chr17	7031123	7033448	460	Ezr
chr19	40321305	40344075	461	Pdlim1:Sorbs1
chr10	116225831	116235078	462	Myrfl
chr3	135381467	135396275	463	Nfkb1
chr4	124315308	124323581	464	Pou3f1:Utp11l
chr3	122065330	122096468	465	Bcar3
chr10	6949881	6970434	466	Ppp1r14c
chr7	26612046	26622767	467	Axl:Cyp2s1
chr11	61489264	61513146	468	Grap:Slc5a10:Fam83g:Prpsap2
chr8	47733495	47741264	469	Ccdc111:Casp3
chr1	72233510	72251786	470	Mreg
chr11	103196694	103222800	471	Arhgap27:Gm11648:Plekhm1
chr8	109260350	109262576	472	Tango6
chr19	53524606	53535811	473	5830416P10Rik
chr14	21152244	21171080	474	Nudt13:Ecd:Fam149b:Dnajc9:Mrps16:Ttc18
chr9	76387973	76389122	475	Fam83b
chr11	86427591	86438544	476	Tubd1:Vmp1:Mir21
chr18	20268727	20269470	477	Dsc1
chr1	158546001	158548753	478	Abl2:Tor3a
chr9	71414364	71422486	479	Myzap
chr9	70923327	70924947	480	Aqp9
chr12	76927626	76931141	481	Syne2
chr11	70385178	70397160	482	Psmb6:Pld2:Mink1:Chrne:4930544D05Rik
chr5	93278008	93286437	483	Shroom3
chr5	91305262	91311590	484	Cxcl1:Cxcl2:Mthfd2l
chr11	110307057	110311578	485	Map2k6
chr11	100759168	100793098	486	Stat5b:Stat5a:Stat3:Ptrf
chr11	121376358	121379578	487	Tbcd:Zfp750
chr19	23208558	23210150	488	Klf9:Mir1192
chr2	145647347	145658100	489	Rin2
chrX	12798910	12807755	490	Usp9x:2010308F09Rik
chr12	88127852	88152000	491	Gm6772
chr11	57713370	57728995	492	intergenic
chr17	23667928	23687980	493	Zfp213:Zfp13:Zscan10
chr18	34054790	34081241	494	Epb4.1l4a
chr6	39190940	39194787	495	Jhdm1d
chr5	115939016	115953161	496	Msi1:Pla2g1b:Sirt4:Pxn
chr3	135313521	135337529	497	Nfkb1
chr5	31152018	31153924	498	Mapre3:Tmem214:Agbl5
chr5	145863192	145877894	499	Arpc1a:Arpc1b:Pdap1:Bud31:Ptcd1
chr8	94883189	94887947	500	4933436C20Rik:Irx5
chr13	29041797	29050099	501	Sox4
chr19	32366110	32379606	502	Sgms1
chr3	30972384	30982563	503	Prkci:Skil
chr10	8210946	8232854	504	Ust
chr18	76211765	76227961	505	Zbtb7c:2900057B20Rik
chr11	113058861	113070746	506	2610035D17Rik:4732490B19Rik:Slc39a11
chr14	28138191	28165449	507	Arhgef3
chr5	64891314	64904833	508	1700027F09Rik:C030018K13Rik
chr13	34797978	34808054	509	Fam50b
chr12	108248913	108267430	510	intergenic
chr11	61458701	61471836	511	Grap:Slc5a10:Fam83g
chr15	59240445	59248915	512	E430025E21Rik:Nsmce2
chr9	66884260	66894039	513	Tpm1
chr6	86517552	86521423	514	Pcbp1:1600020E01Rik
chr13	58172145	58176874	515	Klhl3:Mir874
chr5	147883726	147896161	516	Lnx2:Polr1d
chr4	116862133	116900067	517	Rps8:Snord38a:Snord55:Kif2c:Gm1661:Tmem53:Rnf220
chr6	30281855	30304586	518	Ube2h:Zc3hc1:Klhdc10
chr1	138301871	138307539	519	9230116N13Rik:Ddx59
chr9	122317785	122331106	520	Abhd5:A730085K08Rik
chr10	44098866	44102814	521	Atg5:Mir1929
chr11	24230516	24251915	522	intergenic
chr19	10012504	10029945	523	Incenp:Fth1:Best1
chr16	36460868	36468225	524	Stfa3:Casr
chr9	108036756	108048529	525	Mst1:Apeh:Bsn
chr12	8866779	8891974	526	Laptm4a
chr15	61125187	61131193	527	intergenic
chr3	102904299	102908017	528	Csde1:Nras:Ampd1:Dennd2c
chr19	55331350	55345674	529	Gucy2g:Acsl5:Zdhhc6:Vti1a
chr9	44288456	44303578	530	Foxr1:Upk2:Bcl9l:Cxcr5
chr8	122233160	122241226	531	Wfdc1:Atp2c2:Tldc1
chr8	97515428	97524775	532	Gpr114:Gpr56:Gpr97
chr4	128406711	128422660	533	Phc2:A3galt2:Zfp362
chr4	135337063	135338805	534	Il22ra1:Myom3
chr4	48178683	48179437	535	Stx17:Erp44
chr3	144766856	144770731	536	Clca5:Odf2l
chr19	47388694	47390695	537	Sh3pxd2a
chr3	27108115	27134730	538	Nceh1
chr2	71639131	71652728	539	Itga6
chr4	43051561	43053812	540	Vcp:Fancg:Pigo:Stoml2:Fam214b:Unc13b
chr2	4874146	4876103	541	Sephs1:Phyh:Ucma:Mcm10
chr5	44084087	44085379	542	Cc2d2a
chr4	108059896	108060400	543	Selrc1:Fam159a:Gpx7
chr16	90856798	90866071	544	Urb1:Eva1c
chr3	78984795	78998734	545	Rapgef2:4921511C10Rik
chr5	115136960	115145667	546	Trpv4:Gltp:Tchp:Git2
chr6	6151390	6173768	547	Slc25a13
chr4	132599869	132613410	548	Fgr:Ahdc1
chr6	143807368	143817672	549	Sox5
chr10	92731323	92743992	550	Cdk17:Elk3
chr16	92903513	92916835	551	intergenic
chr6	144849980	144869126	552	intergenic
chrX	32100383	32105359	553	Gm21950
chr4	148085955	148089802	554	Gm572
chr12	77767175	77782525	555	Sptb
chr18	73701006	73704420	556	Mex3c
chr12	85557760	85564434	557	Elmsan1
chr18	70803237	70806039	558	Mbd2
chr8	109283656	109298376	559	Tango6
chr16	24173018	24187838	560	intergenic
chr5	137814312	137816442	561	Slc12a9:Ephb4:Zan
chr6	87126001	87136998	562	Antxr1
chr10	14105750	14109605	563	Gpr126
chr4	57340410	57351886	564	Ptpn3:1700042G15Rik
chr17	84284679	84296962	565	Haao
chr5	20252313	20258306	566	Magi2:Phtf2
chr14	120801514	120813159	567	Mbnl2
chr16	14928571	14941464	568	Efcab1
chr10	104980997	104981773	569	Tmtc2:Gm15663
chr4	82495042	82500440	570	Zdhhc21:Cer1:Frem1
chr4	148154128	148173160	571	Casz1
chr13	42144660	42156725	572	Hivep1
chr11	103238963	103244774	573	Arhgap27:Gm11648:Plekhm1
chr12	81979257	81987475	574	4933426M11Rik:1700052I22Rik
chr6	47730674	47739097	575	Rn4.5s:Pdia4:Mir704:Zfp786:Zfp398
chr4	128745539	128760093	576	Rnf19b:Tmem54:Hpca
chr3	129291189	129298599	577	Elovl6
chr9	101186165	101193072	578	Ppp2r3a
chr19	42201158	42206504	579	Morn4:Pi4k2a:Avpi1:Marveld1:Zfyve27
chr16	56799226	56809132	580	Gpr128:Tmem45a
chr1	89149038	89152496	581	Chrng:Eif4e2:Efhd1
chr15	80470202	80484456	582	Grap2:Fam83f:A430088P11Rik
chr4	100964944	100965743	583	Jak1
chr9	21698460	21706067	584	Dock6:Rab3d:Tmem205:Ccdc159:BC018242
chr4	63833898	63837176	585	intergenic
chr4	132955759	132965123	586	Slc9a1:Mir5122
chr8	126776728	126802448	587	Galnt2
chr3	35393133	35394500	588	intergenic
chr7	132667200	132682564	589	Nsmce1:Il4ra
chr14	56970541	56972169	590	Atp12a:Rnf17
chr5	104187815	104209258	591	Aff1
chr14	8921516	8942753	592	Abhd6:Rpp14:Pxk
chr6	92397370	92400244	593	Prickle2
chr5	122953857	122976051	594	Atp2a2:Ift81
chr12	100919594	100934100	595	Efcab11
chr14	37917616	37922993	596	Lrit1:Lrit2:Cdhr1:2610528A11Rik:Ghitm
chr4	131944719	131959198	597	Rcc1:Snhg3:Phactr4
chr4	46646711	46656814	598	Coro2a:Tbc1d2:Gabbr2
chr3	43742355	43747682	599	intergenic
chr7	150810599	150816784	600	Cars:Tnfrsf26:Tnfrsf22:Tnfrsf23
chr11	16709137	16731770	601	Egfr
chr16	92996445	93003436	602	intergenic
chr11	105308495	105328497	603	10-Mar
chr11	106441327	106446013	604	Tex2
chrX	54655161	54674931	605	Rbmx:Snord61:Gm364
chr8	25577346	25591703	606	1810011O10Rik
chr3	153037681	153059722	607	St6galnac3
chr1	156900967	156922058	608	Ier5
chr9	117322702	117340312	609	Rbms3
chr1	92385008	92395973	610	intergenic
chr9	31481540	31498267	611	intergenic
chr8	19967381	19984875	612	Gm15319:Gm21119:2610005L07Rik:6820431F20Rik
chr1	154973358	154978235	613	Nmnat2:Lamc2
chr6	86722080	86732330	614	Gmcl1:Anxa4
chr14	75309620	75320926	615	Lrch1
chr1	195368211	195379221	616	Mir205
chr6	145279473	145290354	617	1700073E17Rik
chr7	31568593	31579845	618	Gapdhs:Sbsn:Dmkn:Krtdap:Ffar2
chr3	93345382	93361338	619	S100a11:S100a10
chr9	55256249	55259020	620	AI118078:Etfa
chr15	59617195	59618605	621	Gm19510
chr17	79103146	79132952	622	Strn:Heatr5b
chr14	66836620	66850726	623	Ptk2b
chr5	31898611	31909385	624	Slc4a1ap:AI839979:Mrpl33:Rbks
chr18	20670971	20676568	625	Dsg4:Dsg3:Dsg2
chr2	35190317	35202118	626	Gsn:Stom:4930568D16Rik:4930402F06Rik
chr7	136904230	136917103	627	intergenic
chr10	59039777	59041962	628	Mcu
chr7	123336392	123347337	629	Plekha7
chr11	86836021	86840370	630	Ypel2:Gdpd1
chr11	20431610	20434584	631	Sertad2
chr4	150210600	150211722	632	1700045H11Rik:Errfi1
chr3	53297446	53312887	633	Nhlrc3:Proser1:Stoml3:Frem2
chr9	58394410	58403621	634	6030419C18Rik:Cd276:Nptn
chr5	102976453	102981207	635	Arhgap24
chr4	150713888	150721788	636	Camta1
chr11	105285271	105286654	637	10-Mar
chr11	4207669	4209246	638	Lif:Hormad2
chr4	135723432	135741371	639	Id3:E2f2:Asap3
chr16	78560131	78575227	640	D16Ertd472e:4930478L05Rik
chr1	92121406	92131389	641	Cxcr7
chr17	84580180	84591019	642	Zfp36l2:Thada
chr14	47967377	47973476	643	Mapk1ip1l:Lgals3:Dlgap5
chr6	91941720	91951225	644	4930590J08Rik:Fgd5
chr14	120769514	120787495	645	Mbnl2
chr4	129853897	129855475	646	Pef1:Hcrtr1:Tinagl1:Gm853
chr4	53458928	53470677	647	Slc44a1
chr10	44135916	44147819	648	Prdm1
chr11	101989198	101997649	649	Mpp2:Ppy:Pyy:Nags:Tmem101:Lsm12
chr14	63730728	63751858	650	Ctsb:Fdft1:Neil2
chr2	75450395	75463244	651	Hnrnpa3:Gm6793
chr10	125404934	125425023	652	Lrig3
chr11	61096492	61114195	653	Aldh3a2:Slc47a2:Slc47a1
chr19	37407466	37412373	654	Ide:Kif11
chr7	120191310	120205748	655	4930543E12Rik
chr4	82157922	82159709	656	Nfib
chr13	45924620	45934861	657	Atxn1
chr10	114768890	114771087	658	Rab21:Tmem19:Thap2
chr17	27934189	27944709	659	D17Wsu92e:Snrpc:Uhrf1bp1
chr1	43148470	43149225	660	Tgfbrap1:AI597479:Fhl2
chr9	96282133	96284468	661	Atp1b3
chr3	104842558	104845139	662	Cttnbp2nl:4930564D02Rik
chr18	36573827	36587139	663	Cystm1:Pfdn1
chr12	105489110	105502433	664	Serpina3f:Serpina3g:Serpina3h:Serpina3i
chr11	100106743	100117158	665	Krt14:Krt16:Krt17:Krt42
chr11	97296583	97303756	666	Socs7:Arhgap23
chr18	80460149	80476809	667	Txnl4a:Hsbp1l1:Pqlc1:Kcng2
chr12	78180128	78187433	668	intergenic
chrX	101209103	101211800	669	Rlim
chr10	39873999	39888443	670	Slc16a10
chr4	33347212	33370350	671	Srsf12:Pnrc1:Rngtt
chr4	41652098	41654170	672	Cntfr:Rpp25l:Dctn3:Arid3c:Sigmar1:Galt
chr1	193625942	193627734	673	Lpgat1:Nek2
chr3	41167216	41187217	674	intergenic
chr12	109231780	109239894	675	Bcl11b
chr17	62978223	62984464	676	Efna5
chr12	35894402	35895229	677	Mir680-3
chr11	85078949	85094717	678	Appbp2:D630032N06Rik:Ppm1d
chr10	110483282	110485543	679	Zdhhc17
chr3	87941616	87944161	680	Iqgap3:Mef2d:1700113A16Rik
chr10	76669804	76674884	681	Col18a1:Gm10941:Pofut2
chr3	85657956	85663409	682	Glt28d2
chr17	4625988	4626793	683	intergenic
chr8	10966097	10977742	684	3930402G23Rik:Irs2:9530052E02Rik
chr2	59468898	59475225	685	Tanc1
chr16	32671923	32678085	686	Tfrc:Tnk2:Gm10818
chr18	61904386	61906667	687	Pcyox1l:Grpel2:1500015A07Rik:Afap1l1
chr5	124146403	124147085	688	Clip1:Zcchc8:Rsrc2
chr14	75833945	75845327	689	Siah3
chr7	3275062	3277399	690	Nlrp12:Myadm:Prkcg
chr13	45778591	45791242	691	Atxn1
chr3	92390772	92411485	692	Ivl:Smcp:Lce6a:Lce1a1:Lce1b
chr1	173400969	173408755	693	F11r:Alyref2:Itln1
chr11	68672759	68685900	694	Myh10:Ndel1:Rnf222:Rpl26:Gm15772:Odf4
chrX	96334451	96347350	695	Efnb1
chr1	90363771	90374578	696	Spp2:Glrp1
chr6	134149629	134158776	697	Etv6
chr2	152553057	152565867	698	H13:Mcts2:Id1:Cox4i2:Bcl2l1
chr5	99632062	99652775	699	Rasgef1b
chr1	108991609	108995083	700	Serpinb3a:Serpinb3d
chr2	61123035	61135242	701	intergenic
chr13	52974765	52988724	702	Auh
chr16	15984761	15992226	703	2310008H04Rik
chr19	45281878	45284048	704	Lbx1
chr9	96299699	96316609	705	Atp1b3
chr6	128891884	128893432	706	Clec2i:Clec2g:Gm15987:BC064078
chr6	72445625	72463488	707	Capg
chr1	133177572	133184447	708	Rassf5:Ikbke:Srgap2
chr15	59343500	59361653	709	Nsmce2
chr10	67620464	67631927	710	Arid5b
chr11	79517261	79518505	711	Rab11fip4:4930542H20Rik:Mir193:Mir365-2
chr2	102821154	102822149	712	Pdhx
chr3	148632414	148652613	713	Lphn2
chr3	122669377	122689972	714	4933405D12Rik:1810037I17Rik:Usp53:Myoz2
chr11	93848870	93855122	715	Mbtd1:Nme2:Nme1:Spag9
chr17	7011933	7017101	716	Ezr
chr12	81953994	81955667	717	4933426M11Rik
chr8	109049564	109054676	718	Cdh3
chr2	59508011	59520531	719	Tanc1
chr16	78210650	78218191	720	E330011O21Rik
chr16	92419106	92426621	721	Rcan1
chr5	91266961	91273754	722	Cxcl3:Il8:Cxcl1
chr13	44827534	44829805	723	Jarid2
chr18	21566607	21567135	724	intergenic
chr11	112492343	112494602	725	BC006965
chr6	134875673	134882165	726	Gpr19:2810454H06Rik:Cdkn1b:1190002F15Rik:Apold1
chr9	21530148	21537293	727	Smarca4:Ldlr:Spc24:Kank2
chr1	39992702	39999496	728	Map4k4
chr15	61439755	61451960	729	intergenic
chrX	93149966	93164542	730	Zc3h12b:Las1l
chr3	136340108	136347691	731	Ppp3ca
chr2	24971750	24972750	732	Entpd8:Noxa1
chr10	92805239	92820975	733	Elk3:Gm17745
chr3	54332882	54349933	734	intergenic
chr18	36678236	36695028	735	Hbegf:Slc4a9:Ankhd1
chr10	85595582	85630605	736	Syn3:4930486F22Rik
chr18	20541901	20543343	737	Dsg1a:Dsg1b
chr13	103647107	103671453	738	Mast4
chr12	86826226	86839421	739	Fos
chr10	7031997	7035463	740	H60c
chr13	113536258	113554462	741	Slc38a9:Ppap2a
chr1	190148317	190155998	742	Ush2a
chr14	19157638	19168026	743	Nkiras1:Ube2e1
chr3	65729292	65734534	744	Ccnl1
chr4	132635041	132660449	745	Ahdc1:Wasf2
chr5	44337210	44340589	746	Cd38:Fgfbp1:Prom1
chr5	75431484	75443762	747	Chic2:Gsx2
chr13	30189239	30201262	748	Mboat1
chr2	105213045	105214784	749	0610012H03Rik:Rcn1
chr4	11340339	11354622	750	Esrp1
chr17	46040911	46075369	751	intergenic
chr5	115762474	115769837	752	Rnf10:Coq5:Dynll1:Srsf9:Gatc:Triap1:Cox6a1
chr2	117646886	117647434	753	4930412B13Rik
chr6	146380510	146390170	754	Itpr2
chr14	32472482	32495085	755	Hacl1:Btd:Ankrd28
chr6	120747199	120750301	756	Cecr2:Slc25a18:Atp6v1e1:Bcl2l13
chr9	100377213	100384729	757	Il20rb:Nck1
chr8	74659954	74670702	758	Olfr373:Olfr374:Tpm4:Rab8a:Hsh2d
chr17	87700312	87705244	759	Mcfd2:4833418N02Rik:Ttc7
chr7	89156546	89163881	760	Bnc1
chr7	120249727	120259097	761	4930543E12Rik
chr17	56500333	56500846	762	Uhrf1:Kdm4b
chr19	43960386	43964877	763	Abcc2:Gm10768:Dnmbp
chr10	31069288	31074798	764	Hddc2:Tpd52l1
chr13	30733358	30743936	765	4930519D14Rik:Dusp22
chr17	27175397	27189146	766	Ggnbp1:Bak1:Itpr3
chr1	58409970	58424343	767	Aox3l1:Bzw1:Clk1
chr16	49925767	49939033	768	Cd47:Gm6936
chr6	112974538	112984151	769	Thumpd3:Gt(ROSA)26Sor:Setd5
chr4	86322211	86337004	770	Plin2
chr16	55784695	55790567	771	Nfkbiz:Nxpe3
chr1	72290519	72301694	772	Mreg:Pecr:Tmem169
chr3	126530404	126535797	773	Camk2d
chr15	32344213	32346088	774	Sema5a
chr17	28484680	28485840	775	Ppard:Fance:Rpl10a:Tead3:Tulp1:Fkbp5
chr8	22869475	22884354	776	Defa24:Defa6:Defb1:Defb50
chr1	193038801	193049413	777	Atf3
chr17	33576498	33577785	778	Zfp101:Actl9
chr4	119304144	119327933	779	Foxj3:Guca2a:Guca2b
chr18	6275659	6281465	780	Kif5b
chr19	9133300	9140173	781	Ahnak:Scgb1a1:Asrgl1
chr9	110583367	110588976	782	Nbeal2:Ccdc12:Pth1r
chr7	56652455	56676537	783	Nav2
chr1	127437319	127447825	784	Slc35f5
chr3	135184295	135185752	785	Manba
chr12	112792790	112807728	786	Eif5:Snora28:2810029C07Rik:Mark3
chr18	21530379	21532023	787	intergenic
chrX	93307610	93330333	788	Msn
chr12	112245949	112247685	789	Tecpr2:Ankrd9:6030440G07Rik:Rcor1
chr13	91497840	91510954	790	A830009L08Rik
chr15	80900463	80917661	791	Mkl1
chr11	54769654	54787191	792	Gpx3:Tnip1:Anxa6
chr6	38482540	38483679	793	Ubn2:1110001J03Rik:Luc7l2
chr11	95263285	95265413	794	Fam117a:Slc35b1:Spop
chr11	87236062	87240432	795	Rad51c:Tex14
chr13	63167398	63175897	796	2010111I01Rik
chr7	99909360	99924911	797	4632427E13Rik:Rab30
chr14	79508807	79510735	798	Vwa8
chr2	20468930	20483324	799	Etl4
chr12	74833457	74856210	800	Prkch
chr1	69476907	69489125	801	intergenic
chr13	109125890	109139198	802	Elovl7:Depdc1b
chr4	150149764	150156990	803	1700045H11Rik
chr9	21244332	21256569	804	Ilf3:Gm16853:Qtrt1:Dnm2:Mir199a-1
chr4	135982827	135990177	805	Htr1d:Luzp1
chr5	20208622	20228483	806	Magi2:Phtf2
chr3	101842227	101848283	807	Nhlh2:Casq2
chr16	90080084	90098174	808	Gm10789
chr2	164348509	164349898	809	Trp53tg5:Dbndd2:Pigt:Wfdc2:Spint3
chr2	131029296	131030961	810	1700037H04Rik:Spef1:Cenpb:Cdc25b:Ap5s1:Mavs
chr4	59251597	59253206	811	Ugcg
chr19	25415965	25435921	812	Kank1
chr13	53832622	53833336	813	intergenic
chr18	21372727	21384966	814	Garem
chr14	51703322	51721568	815	Rnase9:Rnase11:Rnase12:Olfr750:Rnase4:Ang:Eddm3b:Rnase6:Rnase1
chr5	138649997	138673388	816	Cops6:Mcm7:Mir25:Mir93:Mir106b:Ap4m1:Taf6:Cnpy4:Mblac1:Nxpe5:Lamtor4:BC037034:6330418K02Rik:Gal3st4:Gpc2:Stag3
chr3	27218980	27233699	817	Tnfsf10:Ghsr
chr4	149606483	149614118	818	Car6:Eno1:Gm5506:Rere
chr4	125779113	125789118	819	Mrps15:Oscp1:Lsm10:Stk40:Eva1b:Sh3d21
chr16	18737454	18740499	820	Cldn5:Cdc45
chr6	114408490	114409165	821	Hrh1
chr1	13295040	13298919	822	Ncoa2
chr9	108235569	108245855	823	Nicn1:Amt:Tcta:Rhoa:Gpx1:Usp4:1700102P08Rik
chr12	111728923	111748782	824	Ppp2r5c
